# Supplementary material for: Serum proteomic identification and validation of two novel atherosclerotic aortic aneurysm biomarkers, profilin 1 and complement factor D
Source: Proteome Sci. 2023 Aug 5;21:11. doi: 10.1186/s12953-023-00212-x (PMC10403969; doi:10.1186/s12953-023-00212-x)
Supplement: Supplementary file 2 — Additional file 2. List of proteins identified in the LDL, HDL, and protein fractions [file 12953_2023_212_MOESM2_ESM.xlsx]

## Sheet: LDL fraction
Additional File 2. List of proteins identified in the LDL, HDL, and protein fractions
LDL fraction
HC				TAA1				TAA2				TAA3
No.	UniProt ID	Gene symbol	Protein Name	No.	UniProt ID	Gene symbol	Protein Name	No.	UniProt ID	Gene symbol	Protein Name	No.	UniProt ID	Gene symbol	Protein Name
1	APOB_HUMAN	APOB	Apolipoprotein B-100	1	APOB_HUMAN	APOB	Apolipoprotein B-100	1	APOB_HUMAN	APOB	Apolipoprotein B-100	1	APOB_HUMAN	APOB	Apolipoprotein B-100
2	APOA1_HUMAN	APOA1	Apolipoprotein A-I	2	APOA1_HUMAN	APOA1	Apolipoprotein A-I	2	APOA1_HUMAN	APOA1	Apolipoprotein A-I	2	APOA1_HUMAN	APOA1	Apolipoprotein A-I
3	ALBU_HUMAN	ALB	Serum albumin	3	APOE_HUMAN	APOE	Apolipoprotein E	3	APOE_HUMAN	APOE	Apolipoprotein E	3	APOE_HUMAN	APOE	Apolipoprotein E
4	APOE_HUMAN	APOE	Apolipoprotein E	4	K2C1_HUMAN	KRT1	Keratin, type II cytoskeletal 1	4	APOC3_HUMAN	APOC3	Apolipoprotein C-III	4	ALBU_HUMAN	ALB	Serum albumin
5	K2C1_HUMAN	KRT1	Keratin, type II cytoskeletal 1	5	K22E_HUMAN	KRT2	Keratin, type II cytoskeletal 2 epidermal	5	K2C1_HUMAN	KRT1	Keratin, type II cytoskeletal 1	5	APOC3_HUMAN	APOC3	Apolipoprotein C-III
6	K22E_HUMAN	KRT2	Keratin, type II cytoskeletal 2 epidermal	6	K2C6A_HUMAN	KRT6A	Keratin, type II cytoskeletal 6A	6	K22E_HUMAN	KRT2	Keratin, type II cytoskeletal 2 epidermal	6	K2C1_HUMAN	KRT1	Keratin, type II cytoskeletal 1
7	K2C6C_HUMAN	KRT6C	Keratin, type II cytoskeletal 6C	7	K2C5_HUMAN	KRT5	Keratin, type II cytoskeletal 5	7	K2C5_HUMAN	KRT5	Keratin, type II cytoskeletal 5	7	K22E_HUMAN	KRT2	Keratin, type II cytoskeletal 2 epidermal
8	K2C5_HUMAN	KRT5	Keratin, type II cytoskeletal 5	8	ALBU_HUMAN	ALB	Serum albumin	8	ALBU_HUMAN	ALB	Serum albumin	8	K2C5_HUMAN	KRT5	Keratin, type II cytoskeletal 5
9	A2MG_HUMAN	A2M	Alpha-2-macroglobulin	9	APOC3_HUMAN	APOC3	Apolipoprotein C-III	9	APOA4_HUMAN	APOA4	Apolipoprotein A-IV	9	APOA4_HUMAN	APOA4	Apolipoprotein A-IV
10	APOC3_HUMAN	APOC3	Apolipoprotein C-III	10	K1C9_HUMAN	KRT9	Keratin, type I cytoskeletal 9	10	A1AG1_HUMAN	ORM1	Alpha-1-acid glycoprotein 1	10	K1C9_HUMAN	KRT9	Keratin, type I cytoskeletal 9
11	CO3_HUMAN	C3	Complement C3	11	K1C10_HUMAN	KRT10	Keratin, type I cytoskeletal 10	11	A1AG2_HUMAN	ORM2	Alpha-1-acid glycoprotein 2	11	K1C10_HUMAN	KRT10	Keratin, type I cytoskeletal 10
12	K1C9_HUMAN	KRT9	Keratin, type I cytoskeletal 9	12	K1C16_HUMAN	KRT16	Keratin, type I cytoskeletal 16	12	CXCL7_HUMAN	PPBP	Platelet basic protein	12	K1C14_HUMAN	KRT14	Keratin, type I cytoskeletal 14
13	K1C10_HUMAN	KRT10	Keratin, type I cytoskeletal 10	13	K1C14_HUMAN	KRT14	Keratin, type I cytoskeletal 14	13	APOD_HUMAN	APOD	Apolipoprotein D	13	K1C16_HUMAN	KRT16	Keratin, type I cytoskeletal 16
14	K1C14_HUMAN	KRT14	Keratin, type I cytoskeletal 14	14	APOA4_HUMAN	APOA4	Apolipoprotein A-IV	14	A1AT_HUMAN	SERPINA1	Alpha-1-antitrypsin	14	A1AG1_HUMAN	ORM1	Alpha-1-acid glycoprotein 1
15	K1C16_HUMAN	KRT16	Keratin, type I cytoskeletal 16	15	A1AG1_HUMAN	ORM1	Alpha-1-acid glycoprotein 1	15	K1C9_HUMAN	KRT9	Keratin, type I cytoskeletal 9	15	A1AG2_HUMAN	ORM2	Alpha-1-acid glycoprotein 2
16	CXCL7_HUMAN	PPBP	Platelet basic protein	16	A1AG2_HUMAN	ORM2	Alpha-1-acid glycoprotein 2	16	K1C10_HUMAN	KRT10	Keratin, type I cytoskeletal 10	16	A1AT_HUMAN	SERPINA1	Alpha-1-antitrypsin
17	APOA4_HUMAN	APOA4	Apolipoprotein A-IV	17	IGHA1_HUMAN	IGHA1	Ig alpha-1 chain C region	17	K1C14_HUMAN	KRT14	Keratin, type I cytoskeletal 14	17	IGHA1_HUMAN	IGHA1	Ig alpha-1 chain C region
18	IGHA1_HUMAN	IGHA1	Ig alpha-1 chain C region	18	IGA2_HUMAN	N/A	Immunoglobulin alpha-2 heavy chain	18	APOC2_HUMAN	APOC2	Apolipoprotein C-II	18	APOD_HUMAN	APOD	Apolipoprotein D
19	IGA2_HUMAN	N/A	Immunoglobulin alpha-2 heavy chain	19	CXCL7_HUMAN	PPBP	Platelet basic protein	19	IGHA1_HUMAN	IGHA1	Ig alpha-1 chain C region	19	CO3_HUMAN	C3	Complement C3
20	IGG1_HUMAN	N/A	Immunoglobulin gamma-1 heavy chain	20	A1AT_HUMAN	SERPINA1	Alpha-1-antitrypsin	20	IGA2_HUMAN	N/A	Immunoglobulin alpha-2 heavy chain	20	CXCL7_HUMAN	PPBP	Platelet basic protein
21	IGHG3_HUMAN	IGHG3	Ig gamma-3 chain C region	21	APOD_HUMAN	APOD	Apolipoprotein D	21	APOC1_HUMAN	APOC1	Apolipoprotein C-I	21	IGG1_HUMAN	N/A	Immunoglobulin gamma-1 heavy chain
22	IGHG2_HUMAN	IGHG2	Ig gamma-2 chain C region	22	CO3_HUMAN	C3	Complement C3	22	CLUS_HUMAN	CLU	Clusterin	22	IGHG2_HUMAN	IGHG2	Ig gamma-2 chain C region
23	IGKC_HUMAN	IGKC	Ig kappa chain C region	23	THRB_HUMAN	F2	Prothrombin	23	APOA_HUMAN	LPA	Apolipoprotein(a)	23	CLUS_HUMAN	CLU	Clusterin
24	IGK_HUMAN	N/A	Immunoglobulin kappa light chain	24	CLUS_HUMAN	CLU	Clusterin	24	THRB_HUMAN	F2	Prothrombin	24	APOC2_HUMAN	APOC2	Apolipoprotein C-II
25	A1AT_HUMAN	SERPINA1	Alpha-1-antitrypsin	25	APOC2_HUMAN	APOC2	Apolipoprotein C-II	25	APOA2_HUMAN	APOA2	Apolipoprotein A-II	25	APOA_HUMAN	LPA	Apolipoprotein(a)
26	IGHM_HUMAN	IGHM	Ig mu chain C region	26	IGKC_HUMAN	IGKC	Ig kappa chain C region	26	ZA2G_HUMAN	AZGP1	Zinc-alpha-2-glycoprotein	26	IGKC_HUMAN	IGKC	Ig kappa chain C region
27	A1AG1_HUMAN	ORM1	Alpha-1-acid glycoprotein 1	27	APOC1_HUMAN	APOC1	Apolipoprotein C-I	27	CO4A_HUMAN	C4A	Complement C4-A	27	IGK_HUMAN	N/A	Immunoglobulin kappa light chain
28	A1AG2_HUMAN	ORM2	Alpha-1-acid glycoprotein 2	28	IGG1_HUMAN	N/A	Immunoglobulin gamma-1 heavy chain	28	APOL1_HUMAN	APOL1	Apolipoprotein L1	28	APOC1_HUMAN	APOC1	Apolipoprotein C-I
29	IGL1_HUMAN	N/A	Immunoglobulin lambda-1 light chain	29	IGHG2_HUMAN	IGHG2	Ig gamma-2 chain C region	29	APOM_HUMAN	APOM	Apolipoprotein M	29	ZA2G_HUMAN	AZGP1	Zinc-alpha-2-glycoprotein
30	IGLC2_HUMAN	IGLC2	Immunoglobulin lambda constant 2	30	A2MG_HUMAN	A2M	Alpha-2-macroglobulin	30	FIBA_HUMAN	FGA	Fibrinogen alpha chain	30	IGLC2_HUMAN	IGLC2	Immunoglobulin lambda constant 2
31	APOC1_HUMAN	APOC1	Apolipoprotein C-I	31	FIBA_HUMAN	FGA	Fibrinogen alpha chain	31	AMBP_HUMAN	AMBP	Protein AMBP	31	IGL1_HUMAN	N/A	Immunoglobulin lambda-1 light chain
32	TRFE_HUMAN	TF	Serotransferrin	32	CO4A_HUMAN	C4A	Complement C4-A	32	FETUA_HUMAN	AHSG	Alpha-2-HS-glycoprotein	32	A2MG_HUMAN	A2M	Alpha-2-macroglobulin
33	APOD_HUMAN	APOD	Apolipoprotein D	33	APOA_HUMAN	LPA	Apolipoprotein(a)	33	PEDF_HUMAN	SERPINF1	Pigment epithelium-derived factor	33	THRB_HUMAN	F2	Prothrombin
34	THRB_HUMAN	F2	Prothrombin	34	ZA2G_HUMAN	AZGP1	Zinc-alpha-2-glycoprotein	34	IGKC_HUMAN	IGKC	Ig kappa chain C region	34	PON1_HUMAN	PON1	Serum paraoxonase/arylesterase 1
35	TTHY_HUMAN	TTR	Transthyretin	35	IGLC2_HUMAN	IGLC2	Immunoglobulin lambda constant 2	35	SAA4_HUMAN	SAA4	Serum amyloid A-4 protein	35	APOM_HUMAN	APOM	Apolipoprotein M
36	CLUS_HUMAN	CLU	Clusterin	36	TTHY_HUMAN	TTR	Transthyretin	36	LYSC_HUMAN	LYZ	Lysozyme C	36	TTHY_HUMAN	TTR	Transthyretin
37	APOC2_HUMAN	APOC2	Apolipoprotein C-II	37	APOM_HUMAN	APOM	Apolipoprotein M	37	VTNC_HUMAN	VTN	Vitronectin	37	CO4A_HUMAN	C4A	Complement C4-A
38	ZA2G_HUMAN	AZGP1	Zinc-alpha-2-glycoprotein	38	TRFE_HUMAN	TF	Serotransferrin	38	Z385A_HUMAN	ZNF385A	Zinc finger protein 385A	38	HPT_HUMAN	HP	Haptoglobin
39	HPT_HUMAN	HP	Haptoglobin	39	PON1_HUMAN	PON1	Serum paraoxonase/arylesterase 1	39	TRFE_HUMAN	TF	Serotransferrin	39	HPTR_HUMAN	HPR	Haptoglobin-related protein
40	FIBA_HUMAN	FGA	Fibrinogen alpha chain	40	HPT_HUMAN	HP	Haptoglobin	40	IGG1_HUMAN	N/A	Immunoglobulin gamma-1 heavy chain	40	FIBA_HUMAN	FGA	Fibrinogen alpha chain
41	APOA_HUMAN	LPA	Apolipoprotein(a)	41	AMBP_HUMAN	AMBP	Protein AMBP	41	PAFA_HUMAN	PLA2G7	Platelet-activating factor acetylhydrolase	41	APOA2_HUMAN	APOA2	Apolipoprotein A-II
42	HEMO_HUMAN	HPX	Hemopexin	42	SAA4_HUMAN	SAA4	Serum amyloid A-4 protein	42	IGL1_HUMAN	N/A	Immunoglobulin lambda-1 light chain	42	SAA1_HUMAN	SAA1	Serum amyloid A-1 protein
43	APOA2_HUMAN	APOA2	Apolipoprotein A-II	43	APOL1_HUMAN	APOL1	Apolipoprotein L1	43	APOC4_HUMAN	APOC4	Apolipoprotein C-IV	43	FETUA_HUMAN	AHSG	Alpha-2-HS-glycoprotein
44	PON1_HUMAN	PON1	Serum paraoxonase/arylesterase 1	44	APOA2_HUMAN	APOA2	Apolipoprotein A-II	44	CAMP_HUMAN	CAMP	Cathelicidin antimicrobial peptide	44	APOL1_HUMAN	APOL1	Apolipoprotein L1
45	AACT_HUMAN	SERPINA3	Alpha-1-antichymotrypsin	45	DCD_HUMAN	DCD	Dermcidin	45	TTHY_HUMAN	TTR	Transthyretin	45	HEMO_HUMAN	HPX	Hemopexin
46	ITIH4_HUMAN	ITIH4	Inter-alpha-trypsin inhibitor heavy chain H4	46	APOF_HUMAN	APOF	Apolipoprotein F	46	APOF_HUMAN	APOF	Apolipoprotein F	46	AACT_HUMAN	SERPINA3	Alpha-1-antichymotrypsin
47	KVD20_HUMAN	IGKV3D-20	Immunoglobulin kappa variable 3D-20	47	F13A_HUMAN	F13A1	Coagulation factor XIII A chain	47	A2GL_HUMAN	LRG1	Leucine-rich alpha-2-glycoprotein	47	PEDF_HUMAN	SERPINF1	Pigment epithelium-derived factor
48	AMBP_HUMAN	AMBP	Protein AMBP	48	AACT_HUMAN	SERPINA3	Alpha-1-antichymotrypsin	48	PF4V_HUMAN	PF4V1	Platelet factor 4 variant	48	AMBP_HUMAN	AMBP	Protein AMBP
49	APOH_HUMAN	APOH	Beta-2-glycoprotein 1	49	RET4_HUMAN	RBP4	Retinol-binding protein 4	49	PCYOX_HUMAN	PCYOX1	Prenylcysteine oxidase 1	49	PAFA_HUMAN	PLA2G7	Platelet-activating factor acetylhydrolase
50	KVD26_HUMAN	IGKV2D-26	Immunoglobulin kappa variable 2D-26	50	Z385A_HUMAN	ZNF385A	Zinc finger protein 385A	50	HEMO_HUMAN	HPX	Hemopexin	50	PCYOX_HUMAN	PCYOX1	Prenylcysteine oxidase 1
51	VTNC_HUMAN	VTN	Vitronectin	51	LYSC_HUMAN	LYZ	Lysozyme C	51	APOH_HUMAN	APOH	Beta-2-glycoprotein 1	51	B2MG_HUMAN	B2M	Beta-2-microglobulin
52	PEDF_HUMAN	SERPINF1	Pigment epithelium-derived factor	52	KVD26_HUMAN	IGKV2D-26	Immunoglobulin kappa variable 2D-26	52	VTDB_HUMAN	GC	Vitamin D-binding protein	52	CFAD_HUMAN	CFD	Complement factor D
53	RET4_HUMAN	RBP4	Retinol-binding protein 4	53	PCYOX_HUMAN	PCYOX1	Prenylcysteine oxidase 1	53	B2MG_HUMAN	B2M	Beta-2-microglobulin	53	SAA4_HUMAN	SAA4	Serum amyloid A-4 protein
54	A1BG_HUMAN	A1BG	Alpha-1B-glycoprotein	54	HEMO_HUMAN	HPX	Hemopexin	54	RET4_HUMAN	RBP4	Retinol-binding protein 4	54	VTDB_HUMAN	GC	Vitamin D-binding protein
55	HRG_HUMAN	HRG	Histidine-rich glycoprotein	55	PEDF_HUMAN	SERPINF1	Pigment epithelium-derived factor	55	CYTC_HUMAN	CST3	Cystatin-C	55	RET4_HUMAN	RBP4	Retinol-binding protein 4
56	PCYOX_HUMAN	PCYOX1	Prenylcysteine oxidase 1	56	APOH_HUMAN	APOH	Beta-2-glycoprotein 1	56	DCD_HUMAN	DCD	Dermcidin	56	APOC4_HUMAN	APOC4	Apolipoprotein C-IV
57	FETUA_HUMAN	AHSG	Alpha-2-HS-glycoprotein	57	KNG1_HUMAN	KNG1	Kininogen-1	57	PON1_HUMAN	PON1	Serum paraoxonase/arylesterase 1	57	KVD26_HUMAN	IGKV2D-26	Immunoglobulin kappa variable 2D-26
58	VTDB_HUMAN	GC	Vitamin D-binding protein	58	FETUA_HUMAN	AHSG	Alpha-2-HS-glycoprotein	58	IBP3_HUMAN	IGFBP3	Insulin-like growth factor-binding protein 3	58	DCD_HUMAN	DCD	Dermcidin
59	APOM_HUMAN	APOM	Apolipoprotein M	59	PAFA_HUMAN	PLA2G7	Platelet-activating factor acetylhydrolase	59	TRI58_HUMAN	TRIM58	Tripartite motif-containing protein 58	59	ITIH4_HUMAN	ITIH4	Inter-alpha-trypsin inhibitor heavy chain H4
60	APOL1_HUMAN	APOL1	Apolipoprotein L1	60	APOC4_HUMAN	APOC4	Apolipoprotein C-IV	60	UBP25_HUMAN	USP25	Ubiquitin carboxyl-terminal hydrolase 25	60	IGHM_HUMAN	IGHM	Ig mu chain C region
61	FINC_HUMAN	FN1	Fibronectin	61	B2MG_HUMAN	B2M	Beta-2-microglobulin	61	IF2B3_HUMAN	IGF2BP3	Insulin-like growth factor 2 mRNA-binding protein 3	61	Z385A_HUMAN	ZNF385A	Zinc finger protein 385A
62	PROF1_HUMAN	PFN1	Profilin-1	62	PF4V_HUMAN	PF4V1	Platelet factor 4 variant	62	SPAT7_HUMAN	SPATA7	Spermatogenesis-associated protein 7	62	APOH_HUMAN	APOH	Beta-2-glycoprotein 1
63	DCD_HUMAN	DCD	Dermcidin	63	CAMP_HUMAN	CAMP	Cathelicidin antimicrobial peptide	63	SAA1_HUMAN	SAA1	Serum amyloid A-1 protein	63	LYSC_HUMAN	LYZ	Lysozyme C
64	PF4V_HUMAN	PF4V1	Platelet factor 4 variant	64	SPAT7_HUMAN	SPATA7	Spermatogenesis-associated protein 7	64	GCSP_HUMAN	GLDC	Glycine dehydrogenase (decarboxylating), mitochondrial	64	TRFE_HUMAN	TF	Serotransferrin
65	APOC4_HUMAN	APOC4	Apolipoprotein C-IV	65	ANGT_HUMAN	AGT	Angiotensinogen	65	CFAD_HUMAN	CFD	Complement factor D	65	IGHG4_HUMAN	IGHG4	Ig gamma-4 chain C region
66	CAMP_HUMAN	CAMP	Cathelicidin antimicrobial peptide	66	APMAP_HUMAN	APMAP	Adipocyte plasma membrane-associated protein	66	NAA15_HUMAN	NAA15	N-alpha-acetyltransferase 15, NatA auxiliary subunit	66	PTGDS_HUMAN	PTGDS	Prostaglandin-H2 D-isomerase
67	ANT3_HUMAN	SERPINC1	Antithrombin-III	67	CYTC_HUMAN	CST3	Cystatin-C	67	ANT3_HUMAN	SERPINC1	Antithrombin-III	67	SAMP_HUMAN	APCS	Serum amyloid P-component
68	CERU_HUMAN	CP	Ceruloplasmin	68	ITIH4_HUMAN	ITIH4	Inter-alpha-trypsin inhibitor heavy chain H4	68	ZC12A_HUMAN	ZC3H12A	Ribonuclease ZC3H12A	68	ANGT_HUMAN	AGT	Angiotensinogen
69	SAA4_HUMAN	SAA4	Serum amyloid A-4 protein	69	A2GL_HUMAN	LRG1	Leucine-rich alpha-2-glycoprotein	69	RUN3A_HUMAN	RUNDC3A	RUN domain-containing protein 3A	69	CAMP_HUMAN	CAMP	Cathelicidin antimicrobial peptide
70	TSP1_HUMAN	THBS1	Thrombospondin-1	70	HBB_HUMAN	HBB	Hemoglobin subunit beta	70	CHD6_HUMAN	CHD6	Chromodomain-helicase-DNA-binding protein 6	70	VTNC_HUMAN	VTN	Vitronectin
71	LYSC_HUMAN	LYZ	Lysozyme C	71	UBP25_HUMAN	USP25	Ubiquitin carboxyl-terminal hydrolase 25	71	SHRM2_HUMAN	SHROOM2	Protein Shroom2	71	CYTC_HUMAN	CST3	Cystatin-C
72	IC1_HUMAN	SERPING1	Plasma protease C1 inhibitor	72	IF2B3_HUMAN	IGF2BP3	Insulin-like growth factor 2 mRNA-binding protein 3	72	LIPA1_HUMAN	PPFIA1	Liprin-alpha-1	72	APOF_HUMAN	APOF	Apolipoprotein F
73	Z385A_HUMAN	ZNF385A	Zinc finger protein 385A	73	CFAD_HUMAN	CFD	Complement factor D	73	RYR2_HUMAN	RYR2	Ryanodine receptor 2	73	PF4V_HUMAN	PF4V1	Platelet factor 4 variant
74	KNG1_HUMAN	KNG1	Kininogen-1	74	SLIT1_HUMAN	SLIT1	Slit homolog 1 protein	74	SLIT1_HUMAN	SLIT1	Slit homolog 1 protein	74	A1BG_HUMAN	A1BG	Alpha-1B-glycoprotein
75	A2GL_HUMAN	LRG1	Leucine-rich alpha-2-glycoprotein	75	VTDB_HUMAN	GC	Vitamin D-binding protein	75	CBLB_HUMAN	CBLB	E3 ubiquitin-protein ligase CBL-B	75	A2GL_HUMAN	LRG1	Leucine-rich alpha-2-glycoprotein
76	LV147_HUMAN	IGLV1-47	Immunoglobulin lambda variable 1-47	76	IBP3_HUMAN	IGFBP3	Insulin-like growth factor-binding protein 3	76	APMAP_HUMAN	APMAP	Adipocyte plasma membrane-associated protein	76	SPAT7_HUMAN	SPATA7	Spermatogenesis-associated protein 7
77	IBP3_HUMAN	IGFBP3	Insulin-like growth factor-binding protein 3	77	SAA1_HUMAN	SAA1	Serum amyloid A-1 protein	77	CBARP_HUMAN	CBARP	Voltage-dependent calcium channel beta subunit-associated regulatory protein	77	IF2B3_HUMAN	IGF2BP3	Insulin-like growth factor 2 mRNA-binding protein 3
78	TAGL2_HUMAN	TAGLN2	Transgelin-2	78	DYH11_HUMAN	DNAH11	Dynein heavy chain 11, axonemal	78	A1BG_HUMAN	A1BG	Alpha-1B-glycoprotein	78	OSTP_HUMAN	SPP1	Osteopontin
79	THIO_HUMAN	TXN	Thioredoxin	79	CSRN1_HUMAN	CSRNP1	Cysteine/serine-rich nuclear protein 1	79	CO3_HUMAN	C3	Complement C3	79	UBP25_HUMAN	USP25	Ubiquitin carboxyl-terminal hydrolase 25
80	IGE_HUMAN	N/A	Immunoglobulin epsilon heavy chain	80	TSP1_HUMAN	THBS1	Thrombospondin-1	80	DCR1B_HUMAN	DCLRE1B	5' exonuclease Apollo	80	HEP2_HUMAN	SERPIND1	Heparin cofactor 2
81	IF2B3_HUMAN	IGF2BP3	Insulin-like growth factor 2 mRNA-binding protein 3	81	RYR2_HUMAN	RYR2	Ryanodine receptor 2	81	TTC13_HUMAN	TTC13	Tetratricopeptide repeat protein 13	81	TSP1_HUMAN	THBS1	Thrombospondin-1
82	UBP25_HUMAN	USP25	Ubiquitin carboxyl-terminal hydrolase 25	82	GCSP_HUMAN	GLDC	Glycine dehydrogenase (decarboxylating), mitochondrial	82	FRY_HUMAN	FRY	Protein furry homolog	82	CCD40_HUMAN	CCDC40	Coiled-coil domain-containing protein 40
83	CYTC_HUMAN	CST3	Cystatin-C	83	COIA1_HUMAN	COL18A1	Collagen alpha-1(XVIII) chain	83	SLX4_HUMAN	SLX4	Structure-specific endonuclease subunit SLX4	83	HBB_HUMAN	HBB	Hemoglobin subunit beta
84	HEP2_HUMAN	SERPIND1	Heparin cofactor 2	84	CP26C_HUMAN	CYP26C1	Cytochrome P450 26C1	84	ABCB9_HUMAN	ABCB9	ATP-binding cassette sub-family B member 9	84	IBP4_HUMAN	IGFBP4	Insulin-like growth factor-binding protein 4
85	TM198_HUMAN	TMEM198	Transmembrane protein 198	85	C4BPA_HUMAN	C4BPA	C4b-binding protein alpha chain					85	TRI58_HUMAN	TRIM58	Tripartite motif-containing protein 58
86	HV315_HUMAN	IGHV3-15	Immunoglobulin heavy variable 3-15	86	ANT3_HUMAN	SERPINC1	Antithrombin-III					86	GCSP_HUMAN	GLDC	Glycine dehydrogenase (decarboxylating), mitochondrial
87	PAFA_HUMAN	PLA2G7	Platelet-activating factor acetylhydrolase	87	IGHM_HUMAN	IGHM	Ig mu chain C region					87	CERU_HUMAN	CP	Ceruloplasmin
88	SAP_HUMAN	PSAP	Prosaposin	88	ASHWN_HUMAN	C2orf49	Ashwin					88	NAA15_HUMAN	NAA15	N-alpha-acetyltransferase 15, NatA auxiliary subunit
89	APOF_HUMAN	APOF	Apolipoprotein F	89	XPO5_HUMAN	XPO5	Exportin-5					89	K0355_HUMAN	KIAA0355	Uncharacterized protein KIAA0355
90	DYH11_HUMAN	DNAH11	Dynein heavy chain 11, axonemal	90	LIPA1_HUMAN	PPFIA1	Liprin-alpha-1					90	APMAP_HUMAN	APMAP	Adipocyte plasma membrane-associated protein
91	SPAT7_HUMAN	SPATA7	Spermatogenesis-associated protein 7	91	NAA15_HUMAN	NAA15	N-alpha-acetyltransferase 15, NatA auxiliary subunit					91	KNG1_HUMAN	KNG1	Kininogen-1
92	ATP9A_HUMAN	ATP9A	Probable phospholipid-transporting ATPase IIA	92	CBLB_HUMAN	CBLB	E3 ubiquitin-protein ligase CBL-B					92	RYR2_HUMAN	RYR2	Ryanodine receptor 2
93	HBB_HUMAN	HBB	Hemoglobin subunit beta	93	RUN3A_HUMAN	RUNDC3A	RUN domain-containing protein 3A					93	CASP_HUMAN	CUX1	Protein CASP
94	LV861_HUMAN	IGLV8-61	Immunoglobulin lambda variable 8-61	94	SLX4_HUMAN	SLX4	Structure-specific endonuclease subunit SLX4					94	SHRM2_HUMAN	SHROOM2	Protein Shroom2
95	GCSP_HUMAN	GLDC	Glycine dehydrogenase (decarboxylating), mitochondrial	95	NPL_HUMAN	NPL	N-acetylneuraminate lyase					95	GWL_HUMAN	MASTL	Serine/threonine-protein kinase greatwall
96	RUN3A_HUMAN	RUNDC3A	RUN domain-containing protein 3A	96	CHD6_HUMAN	CHD6	Chromodomain-helicase-DNA-binding protein 6					96	TRPC1_HUMAN	TRPC1	Short transient receptor potential channel 1
97	F13A_HUMAN	F13A1	Coagulation factor XIII A chain	97	A1BG_HUMAN	A1BG	Alpha-1B-glycoprotein					97	SLIT1_HUMAN	SLIT1	Slit homolog 1 protein
98	CRK_HUMAN	CRK	Adapter molecule crk	98	ZC12A_HUMAN	ZC3H12A	Ribonuclease ZC3H12A					98	DACH1_HUMAN	DACH1	Dachshund homolog 1
99	ANGT_HUMAN	AGT	Angiotensinogen	99	TTC13_HUMAN	TTC13	Tetratricopeptide repeat protein 13					99	F13A_HUMAN	F13A1	Coagulation factor XIII A chain
100	CYTSA_HUMAN	SPECC1L	Cytospin-A	100	HXK3_HUMAN	HK3	Hexokinase-3					100	HXK3_HUMAN	HK3	Hexokinase-3
101	MARK4_HUMAN	MARK4	MAP/microtubule affinity-regulating kinase 4	101	SPP24_HUMAN	SPP2	Secreted phosphoprotein 24					101	TIMP1_HUMAN	TIMP1	Metalloproteinase inhibitor 1
102	GGYF2_HUMAN	GIGYF2	GRB10-interacting GYF protein 2	102	ABCB9_HUMAN	ABCB9	ATP-binding cassette sub-family B member 9					102	NPL_HUMAN	NPL	N-acetylneuraminate lyase
103	NAA15_HUMAN	NAA15	N-alpha-acetyltransferase 15, NatA auxiliary subunit									103	RUN3A_HUMAN	RUNDC3A	RUN domain-containing protein 3A
104	SLIT1_HUMAN	SLIT1	Slit homolog 1 protein									104	ZC12A_HUMAN	ZC3H12A	Ribonuclease ZC3H12A
105	SDPR_HUMAN	SDPR	Serum deprivation-response protein									105	THIO_HUMAN	TXN	Thioredoxin
106	NPA1P_HUMAN	URB1	Nucleolar pre-ribosomal-associated protein 1									106	ABCB9_HUMAN	ABCB9	ATP-binding cassette sub-family B member 9
107	ZC12A_HUMAN	ZC3H12A	Ribonuclease ZC3H12A									107	UGPA_HUMAN	UGP2	UTP--glucose-1-phosphate uridylyltransferase
108	ITIH1_HUMAN	ITIH1	Inter-alpha-trypsin inhibitor heavy chain H1									108	DCR1B_HUMAN	DCLRE1B	5' exonuclease Apollo
109	MYO10_HUMAN	MYO10	Unconventional myosin-X									109	CFAB_HUMAN	CFB	Complement factor B
110	HXK3_HUMAN	HK3	Hexokinase-3									110	SLX4_HUMAN	SLX4	Structure-specific endonuclease subunit SLX4
111	SCN2A_HUMAN	SCN2A	Sodium channel protein type 2 subunit alpha
112	CFAB_HUMAN	CFB	Complement factor B
113	SLX4_HUMAN	SLX4	Structure-specific endonuclease subunit SLX4
114	ABCB9_HUMAN	ABCB9	ATP-binding cassette sub-family B member 9
115	TSH3_HUMAN	TSHZ3	Teashirt homolog 3
		N/A: Not available

## Sheet: HDL fraction
Additional File 2. List of proteins identified in the LDL, HDL, and protein fractions
HDL fraction
HC				TAA1				TAA2				TAA3
No.	UniProt ID	Gene symbol	Protein Name	No.	UniProt ID	Gene symbol	Protein Name	No.	UniProt ID	Gene symbol	Protein Name	No.	UniProt ID	Gene symbol	Protein Name
1	ALBU_HUMAN	ALB	Serum albumin	1	ALBU_HUMAN	ALB	Serum albumin	1	ALBU_HUMAN	ALB	Serum albumin	1	ALBU_HUMAN	ALB	Serum albumin
2	APOA1_HUMAN	APOA1	Apolipoprotein A-I	2	APOA1_HUMAN	APOA1	Apolipoprotein A-I	2	APOA1_HUMAN	APOA1	Apolipoprotein A-I	2	APOA1_HUMAN	APOA1	Apolipoprotein A-I
3	APOB_HUMAN	APOB	Apolipoprotein B-100	3	APOB_HUMAN	APOB	Apolipoprotein B-100	3	APOB_HUMAN	APOB	Apolipoprotein B-100	3	APOB_HUMAN	APOB	Apolipoprotein B-100
4	A1AT_HUMAN	SERPINA1	Alpha-1-antitrypsin	4	A1AT_HUMAN	SERPINA1	Alpha-1-antitrypsin	4	A1AT_HUMAN	SERPINA1	Alpha-1-antitrypsin	4	A1AT_HUMAN	SERPINA1	Alpha-1-antitrypsin
5	APOA4_HUMAN	APOA4	Apolipoprotein A-IV	5	K2C1_HUMAN	KRT1	Keratin, type II cytoskeletal 1	5	K2C1_HUMAN	KRT1	Keratin, type II cytoskeletal 1	5	APOA4_HUMAN	APOA4	Apolipoprotein A-IV
6	TTHY_HUMAN	TTR	Transthyretin	6	K22E_HUMAN	KRT2	Keratin, type II cytoskeletal 2 epidermal	6	K22E_HUMAN	KRT2	Keratin, type II cytoskeletal 2 epidermal	6	K2C1_HUMAN	KRT1	Keratin, type II cytoskeletal 1
7	K2C1_HUMAN	KRT1	Keratin, type II cytoskeletal 1	7	K2C5_HUMAN	KRT5	Keratin, type II cytoskeletal 5	7	K2C5_HUMAN	KRT5	Keratin, type II cytoskeletal 5	7	K22E_HUMAN	KRT2	Keratin, type II cytoskeletal 2 epidermal
8	K22E_HUMAN	KRT2	Keratin, type II cytoskeletal 2 epidermal	8	TTHY_HUMAN	TTR	Transthyretin	8	APOA4_HUMAN	APOA4	Apolipoprotein A-IV	8	K2C6B_HUMAN	KRT6B	Keratin, type II cytoskeletal 6B
9	K2C5_HUMAN	KRT5	Keratin, type II cytoskeletal 5	9	APOA4_HUMAN	APOA4	Apolipoprotein A-IV	9	TTHY_HUMAN	TTR	Transthyretin	9	TTHY_HUMAN	TTR	Transthyretin
10	APOE_HUMAN	APOE	Apolipoprotein E	10	K1C9_HUMAN	KRT9	Keratin, type I cytoskeletal 9	10	APOE_HUMAN	APOE	Apolipoprotein E	10	APOC3_HUMAN	APOC3	Apolipoprotein C-III
11	K1C9_HUMAN	KRT9	Keratin, type I cytoskeletal 9	11	K1C14_HUMAN	KRT14	Keratin, type I cytoskeletal 14	11	K1C9_HUMAN	KRT9	Keratin, type I cytoskeletal 9	11	A1AG1_HUMAN	ORM1	Alpha-1-acid glycoprotein 1
12	K1C10_HUMAN	KRT10	Keratin, type I cytoskeletal 10	12	K1C10_HUMAN	KRT10	Keratin, type I cytoskeletal 10	12	K1C10_HUMAN	KRT10	Keratin, type I cytoskeletal 10	12	A1AG2_HUMAN	ORM2	Alpha-1-acid glycoprotein 2
13	K1C14_HUMAN	KRT14	Keratin, type I cytoskeletal 14	13	K1C16_HUMAN	KRT16	Keratin, type I cytoskeletal 16	13	K1C14_HUMAN	KRT14	Keratin, type I cytoskeletal 14	13	K1C9_HUMAN	KRT9	Keratin, type I cytoskeletal 9
14	K1C16_HUMAN	KRT16	Keratin, type I cytoskeletal 16	14	APOE_HUMAN	APOE	Apolipoprotein E	14	K1C16_HUMAN	KRT16	Keratin, type I cytoskeletal 16	14	K1C10_HUMAN	KRT10	Keratin, type I cytoskeletal 10
15	PON1_HUMAN	PON1	Serum paraoxonase/arylesterase 1	15	A1AG1_HUMAN	ORM1	Alpha-1-acid glycoprotein 1	15	A1AG1_HUMAN	ORM1	Alpha-1-acid glycoprotein 1	15	K1C14_HUMAN	KRT14	Keratin, type I cytoskeletal 14
16	PON3_HUMAN	PON3	Serum paraoxonase/lactonase 3	16	A1AG2_HUMAN	ORM2	Alpha-1-acid glycoprotein 2	16	A1AG2_HUMAN	ORM2	Alpha-1-acid glycoprotein 2	16	APOE_HUMAN	APOE	Apolipoprotein E
17	VTDB_HUMAN	GC	Vitamin D-binding protein	17	PON1_HUMAN	PON1	Serum paraoxonase/arylesterase 1	17	PON1_HUMAN	PON1	Serum paraoxonase/arylesterase 1	17	APOD_HUMAN	APOD	Apolipoprotein D
18	A1AG1_HUMAN	ORM1	Alpha-1-acid glycoprotein 1	18	AACT_HUMAN	SERPINA3	Alpha-1-antichymotrypsin	18	PON3_HUMAN	PON3	Serum paraoxonase/lactonase 3	18	PON1_HUMAN	PON1	Serum paraoxonase/arylesterase 1
19	A1AG2_HUMAN	ORM2	Alpha-1-acid glycoprotein 2	19	VTDB_HUMAN	GC	Vitamin D-binding protein	19	APOC3_HUMAN	APOC3	Apolipoprotein C-III	19	PON3_HUMAN	PON3	Serum paraoxonase/lactonase 3
20	AACT_HUMAN	SERPINA3	Alpha-1-antichymotrypsin	20	APOC3_HUMAN	APOC3	Apolipoprotein C-III	20	AACT_HUMAN	SERPINA3	Alpha-1-antichymotrypsin	20	VTDB_HUMAN	GC	Vitamin D-binding protein
21	APOC3_HUMAN	APOC3	Apolipoprotein C-III	21	PEDF_HUMAN	SERPINF1	Pigment epithelium-derived factor	21	APOD_HUMAN	APOD	Apolipoprotein D	21	AACT_HUMAN	SERPINA3	Alpha-1-antichymotrypsin
22	CO4B_HUMAN	C4B	Complement C4-B	22	CO3_HUMAN	C3	Complement C3	22	VTDB_HUMAN	GC	Vitamin D-binding protein	22	A1BG_HUMAN	A1BG	Alpha-1B-glycoprotein
23	A1BG_HUMAN	A1BG	Alpha-1B-glycoprotein	23	APOD_HUMAN	APOD	Apolipoprotein D	23	PEDF_HUMAN	SERPINF1	Pigment epithelium-derived factor	23	PEDF_HUMAN	SERPINF1	Pigment epithelium-derived factor
24	PEDF_HUMAN	SERPINF1	Pigment epithelium-derived factor	24	TRFE_HUMAN	TF	Serotransferrin	24	A2GL_HUMAN	LRG1	Leucine-rich alpha-2-glycoprotein	24	A2GL_HUMAN	LRG1	Leucine-rich alpha-2-glycoprotein
25	APOD_HUMAN	APOD	Apolipoprotein D	25	ZA2G_HUMAN	AZGP1	Zinc-alpha-2-glycoprotein	25	ANGT_HUMAN	AGT	Angiotensinogen	25	TRFE_HUMAN	TF	Serotransferrin
26	TRFE_HUMAN	TF	Serotransferrin	26	ANGT_HUMAN	AGT	Angiotensinogen	26	TRFE_HUMAN	TF	Serotransferrin	26	ZA2G_HUMAN	AZGP1	Zinc-alpha-2-glycoprotein
27	ANGT_HUMAN	AGT	Angiotensinogen	27	HEMO_HUMAN	HPX	Hemopexin	27	ZA2G_HUMAN	AZGP1	Zinc-alpha-2-glycoprotein	27	HPT_HUMAN	HP	Haptoglobin
28	CXCL7_HUMAN	PPBP	Platelet basic protein	28	CXCL7_HUMAN	PPBP	Platelet basic protein	28	HEMO_HUMAN	HPX	Hemopexin	28	HPTR_HUMAN	HPR	Haptoglobin-related protein
29	APOL1_HUMAN	APOL1	Apolipoprotein L1	29	APOL1_HUMAN	APOL1	Apolipoprotein L1	29	APOC2_HUMAN	APOC2	Apolipoprotein C-II	29	HEMO_HUMAN	HPX	Hemopexin
30	CO3_HUMAN	C3	Complement C3	30	CLUS_HUMAN	CLU	Clusterin	30	CXCL7_HUMAN	PPBP	Platelet basic protein	30	ANGT_HUMAN	AGT	Angiotensinogen
31	APOC2_HUMAN	APOC2	Apolipoprotein C-II	31	FETUA_HUMAN	AHSG	Alpha-2-HS-glycoprotein	31	CO4B_HUMAN	C4B	Complement C4-B	31	CO4B_HUMAN	C4B	Complement C4-B
32	ZA2G_HUMAN	AZGP1	Zinc-alpha-2-glycoprotein	32	HPTR_HUMAN	HPR	Haptoglobin-related protein	32	HPTR_HUMAN	HPR	Haptoglobin-related protein	32	FETUA_HUMAN	AHSG	Alpha-2-HS-glycoprotein
33	HEMO_HUMAN	HPX	Hemopexin	33	HPT_HUMAN	HP	Haptoglobin	33	HPT_HUMAN	HP	Haptoglobin	33	CXCL7_HUMAN	PPBP	Platelet basic protein
34	APOM_HUMAN	APOM	Apolipoprotein M	34	A1BG_HUMAN	A1BG	Alpha-1B-glycoprotein	34	APOC1_HUMAN	APOC1	Apolipoprotein C-I	34	APOC2_HUMAN	APOC2	Apolipoprotein C-II
35	APOA2_HUMAN	APOA2	Apolipoprotein A-II	35	APOC2_HUMAN	APOC2	Apolipoprotein C-II	35	A1BG_HUMAN	A1BG	Alpha-1B-glycoprotein	35	CO3_HUMAN	C3	Complement C3
36	FETUA_HUMAN	AHSG	Alpha-2-HS-glycoprotein	36	IGHA1_HUMAN	IGHA1	Ig alpha-1 chain C region	36	APOA2_HUMAN	APOA2	Apolipoprotein A-II	36	APOC1_HUMAN	APOC1	Apolipoprotein C-I
37	APOC1_HUMAN	APOC1	Apolipoprotein C-I	37	HEP2_HUMAN	SERPIND1	Heparin cofactor 2	37	IGKC_HUMAN	IGKC	Ig kappa chain C region	37	APOL1_HUMAN	APOL1	Apolipoprotein L1
38	CLUS_HUMAN	CLU	Clusterin	38	ANT3_HUMAN	SERPINC1	Antithrombin-III	38	APOL1_HUMAN	APOL1	Apolipoprotein L1	38	APOM_HUMAN	APOM	Apolipoprotein M
39	HEP2_HUMAN	SERPIND1	Heparin cofactor 2	39	A2GL_HUMAN	LRG1	Leucine-rich alpha-2-glycoprotein	39	APOM_HUMAN	APOM	Apolipoprotein M	39	APOA2_HUMAN	APOA2	Apolipoprotein A-II
40	IGG1_HUMAN	N/A	Immunoglobulin gamma-1 heavy chain	40	IGKC_HUMAN	IGKC	Ig kappa chain C region	40	HEP2_HUMAN	SERPIND1	Heparin cofactor 2	40	IGHA1_HUMAN	IGHA1	Ig alpha-1 chain C region
41	ZPI_HUMAN	SERPINA10	Protein Z-dependent protease inhibitor	41	IGL1_HUMAN	N/A	Immunoglobulin lambda-1 light chain	41	PLTP_HUMAN	PLTP	Phospholipid transfer protein	41	HEP2_HUMAN	SERPIND1	Heparin cofactor 2
42	ANT3_HUMAN	SERPINC1	Antithrombin-III	42	APOC1_HUMAN	APOC1	Apolipoprotein C-I	42	CO3_HUMAN	C3	Complement C3	42	IGKC_HUMAN	IGKC	Ig kappa chain C region
43	PLTP_HUMAN	PLTP	Phospholipid transfer protein	43	APOA2_HUMAN	APOA2	Apolipoprotein A-II	43	IGHA1_HUMAN	IGHA1	Ig alpha-1 chain C region	43	IGLC2_HUMAN	IGLC2	Immunoglobulin lambda constant 2
44	VTNC_HUMAN	VTN	Vitronectin	44	PLTP_HUMAN	PLTP	Phospholipid transfer protein	44	LCAT_HUMAN	LCAT	Phosphatidylcholine-sterol acyltransferase	44	CLUS_HUMAN	CLU	Clusterin
45	LCAT_HUMAN	LCAT	Phosphatidylcholine-sterol acyltransferase	45	LCAT_HUMAN	LCAT	Phosphatidylcholine-sterol acyltransferase	45	ANT3_HUMAN	SERPINC1	Antithrombin-III	45	APOF_HUMAN	APOF	Apolipoprotein F
46	HPTR_HUMAN	HPR	Haptoglobin-related protein	46	CO4B_HUMAN	C4B	Complement C4-B	46	CLUS_HUMAN	CLU	Clusterin	46	ANT3_HUMAN	SERPINC1	Antithrombin-III
47	HPT_HUMAN	HP	Haptoglobin	47	APOM_HUMAN	APOM	Apolipoprotein M	47	GELS_HUMAN	GSN	Gelsolin	47	LCAT_HUMAN	LCAT	Phosphatidylcholine-sterol acyltransferase
48	IGKC_HUMAN	IGKC	Ig kappa chain C region	48	APOF_HUMAN	APOF	Apolipoprotein F	48	SAA1_HUMAN	SAA1	Serum amyloid A-1 protein	48	IGG1_HUMAN	N/A	Immunoglobulin gamma-1 heavy chain
49	SAA4_HUMAN	SAA4	Serum amyloid A-4 protein	49	SAA4_HUMAN	SAA4	Serum amyloid A-4 protein	49	APOF_HUMAN	APOF	Apolipoprotein F	49	PLTP_HUMAN	PLTP	Phospholipid transfer protein
50	FIBA_HUMAN	FGA	Fibrinogen alpha chain	50	AMBP_HUMAN	AMBP	Protein AMBP	50	SAA4_HUMAN	SAA4	Serum amyloid A-4 protein	50	IC1_HUMAN	SERPING1	Plasma protease C1 inhibitor
51	IGHA1_HUMAN	IGHA1	Ig alpha-1 chain C region	51	GELS_HUMAN	GSN	Gelsolin	51	IC1_HUMAN	SERPING1	Plasma protease C1 inhibitor	51	SAA4_HUMAN	SAA4	Serum amyloid A-4 protein
52	A2GL_HUMAN	LRG1	Leucine-rich alpha-2-glycoprotein	52	KAIN_HUMAN	SERPINA4	Kallistatin	52	AMBP_HUMAN	AMBP	Protein AMBP	52	ZPI_HUMAN	SERPINA10	Protein Z-dependent protease inhibitor
53	GELS_HUMAN	GSN	Gelsolin	53	IC1_HUMAN	SERPING1	Plasma protease C1 inhibitor	53	VTNC_HUMAN	VTN	Vitronectin	53	KNG1_HUMAN	KNG1	Kininogen-1
54	AMBP_HUMAN	AMBP	Protein AMBP	54	IGG1_HUMAN	N/A	Immunoglobulin gamma-1 heavy chain	54	APOC4_HUMAN	APOC4	Apolipoprotein C-IV	54	THRB_HUMAN	F2	Prothrombin
55	KNG1_HUMAN	KNG1	Kininogen-1	55	SAA1_HUMAN	SAA1	Serum amyloid A-1 protein	55	CFAD_HUMAN	CFD	Complement factor D	55	VTNC_HUMAN	VTN	Vitronectin
56	APOH_HUMAN	APOH	Beta-2-glycoprotein 1	56	CFAB_HUMAN	CFB	Complement factor B	56	IGG1_HUMAN	N/A	Immunoglobulin gamma-1 heavy chain	56	IF2B3_HUMAN	IGF2BP3	Insulin-like growth factor 2 mRNA-binding protein 3
57	CBG_HUMAN	SERPINA6	Corticosteroid-binding globulin	57	KNG1_HUMAN	KNG1	Kininogen-1	57	APOA_HUMAN	LPA	Apolipoprotein(a)	57	AMBP_HUMAN	AMBP	Protein AMBP
58	IC1_HUMAN	SERPING1	Plasma protease C1 inhibitor	58	RET4_HUMAN	RBP4	Retinol-binding protein 4	58	CBG_HUMAN	SERPINA6	Corticosteroid-binding globulin	58	SAA1_HUMAN	SAA1	Serum amyloid A-1 protein
59	DCD_HUMAN	DCD	Dermcidin	59	FIBA_HUMAN	FGA	Fibrinogen alpha chain	59	APMAP_HUMAN	APMAP	Adipocyte plasma membrane-associated protein	59	APMAP_HUMAN	APMAP	Adipocyte plasma membrane-associated protein
60	TETN_HUMAN	CLEC3B	Tetranectin	60	EMAL3_HUMAN	EML3	Echinoderm microtubule-associated protein-like 3	60	FIBA_HUMAN	FGA	Fibrinogen alpha chain	60	GELS_HUMAN	GSN	Gelsolin
61	APOF_HUMAN	APOF	Apolipoprotein F	61	CBG_HUMAN	SERPINA6	Corticosteroid-binding globulin	61	KAIN_HUMAN	SERPINA4	Kallistatin	61	CO9_HUMAN	C9	Complement component C9
62	SAA1_HUMAN	SAA1	Serum amyloid A-1 protein	62	SAMP_HUMAN	APCS	Serum amyloid P-component	62	KNG1_HUMAN	KNG1	Kininogen-1	62	CFAD_HUMAN	CFD	Complement factor D
63	RET4_HUMAN	RBP4	Retinol-binding protein 4	63	IF2B3_HUMAN	IGF2BP3	Insulin-like growth factor 2 mRNA-binding protein 3	63	IF2B3_HUMAN	IGF2BP3	Insulin-like growth factor 2 mRNA-binding protein 3	63	RET4_HUMAN	RBP4	Retinol-binding protein 4
64	IF2B3_HUMAN	IGF2BP3	Insulin-like growth factor 2 mRNA-binding protein 3	64	DCD_HUMAN	DCD	Dermcidin	64	SEPP1_HUMAN	SEPP1	Selenoprotein P	64	LBP_HUMAN	LBP	Lipopolysaccharide-binding protein
65	APOC4_HUMAN	APOC4	Apolipoprotein C-IV	65	CFAD_HUMAN	CFD	Complement factor D	65	LUM_HUMAN	LUM	Lumican	65	KAIN_HUMAN	SERPINA4	Kallistatin
66	TM198_HUMAN	TMEM198	Transmembrane protein 198	66	VTNC_HUMAN	VTN	Vitronectin	66	TM198_HUMAN	TMEM198	Transmembrane protein 198	66	APOC4_HUMAN	APOC4	Apolipoprotein C-IV
67	THBG_HUMAN	SERPINA7	Thyroxine-binding globulin	67	CO9_HUMAN	C9	Complement component C9	67	EMAL3_HUMAN	EML3	Echinoderm microtubule-associated protein-like 3	67	EMAL3_HUMAN	EML3	Echinoderm microtubule-associated protein-like 3
68	HBB_HUMAN	HBB	Hemoglobin subunit beta	68	APOC4_HUMAN	APOC4	Apolipoprotein C-IV	68	CRK_HUMAN	CRK	Adapter molecule crk	68	PF4V_HUMAN	PF4V1	Platelet factor 4 variant
69	PCYOX_HUMAN	PCYOX1	Prenylcysteine oxidase 1	69	APMAP_HUMAN	APMAP	Adipocyte plasma membrane-associated protein	69	FETUA_HUMAN	AHSG	Alpha-2-HS-glycoprotein	69	CRK_HUMAN	CRK	Adapter molecule crk
70	CO9_HUMAN	C9	Complement component C9	70	TM198_HUMAN	TMEM198	Transmembrane protein 198	70	EPCR_HUMAN	PROCR	Endothelial protein C receptor	70	FIBA_HUMAN	FGA	Fibrinogen alpha chain
71	EMAL3_HUMAN	EML3	Echinoderm microtubule-associated protein-like 3	71	THRB_HUMAN	F2	Prothrombin	71	ITIH4_HUMAN	ITIH4	Inter-alpha-trypsin inhibitor heavy chain H4	71	CFAB_HUMAN	CFB	Complement factor B
72	UBP25_HUMAN	USP25	Ubiquitin carboxyl-terminal hydrolase 25	72	CRK_HUMAN	CRK	Adapter molecule crk	72	RET4_HUMAN	RBP4	Retinol-binding protein 4	72	APOA_HUMAN	LPA	Apolipoprotein(a)
73	KVD26_HUMAN	IGKV2D-26	Immunoglobulin kappa variable 2D-26	73	CXXC1_HUMAN	CXXC1	CXXC-type zinc finger protein 1	73	IGL1_HUMAN	N/A	Immunoglobulin lambda-1 light chain	73	ASHWN_HUMAN	C2orf49	Ashwin
74	SHBG_HUMAN	SHBG	Sex hormone-binding globulin	74	ASHWN_HUMAN	C2orf49	Ashwin	74	LBP_HUMAN	LBP	Lipopolysaccharide-binding protein	74	SAMP_HUMAN	APCS	Serum amyloid P-component
75	AFAM_HUMAN	AFM	Afamin	75	N4BP1_HUMAN	N4BP1	NEDD4-binding protein 1	75	UBP25_HUMAN	USP25	Ubiquitin carboxyl-terminal hydrolase 25	75	UBP25_HUMAN	USP25	Ubiquitin carboxyl-terminal hydrolase 25
76	ZGRF1_HUMAN	ZGRF1	Protein ZGRF1	76	CAH1_HUMAN	CA1	Carbonic anhydrase 1	76	CO9_HUMAN	C9	Complement component C9	76	N4BP1_HUMAN	N4BP1	NEDD4-binding protein 1
77	PF4V_HUMAN	PF4V1	Platelet factor 4 variant	77	UBP25_HUMAN	USP25	Ubiquitin carboxyl-terminal hydrolase 25	77	THBG_HUMAN	SERPINA7	Thyroxine-binding globulin	77	THBG_HUMAN	SERPINA7	Thyroxine-binding globulin
78	CRK_HUMAN	CRK	Adapter molecule crk	78	ZGRF1_HUMAN	ZGRF1	Protein ZGRF1	78	ASHWN_HUMAN	C2orf49	Ashwin	78	A2AP_HUMAN	SERPINF2	Alpha-2-antiplasmin
79	ALS_HUMAN	IGFALS	Insulin-like growth factor-binding protein complex acid labile subunit	79	1A01_HUMAN	HLA-A	HLA class I histocompatibility antigen, A-1 alpha chain	79	PF4V_HUMAN	PF4V1	Platelet factor 4 variant	79	PSA1_HUMAN	PSMA1	Proteasome subunit alpha type-1
80	APMAP_HUMAN	APMAP	Adipocyte plasma membrane-associated protein	80	LUM_HUMAN	LUM	Lumican	80	CFAB_HUMAN	CFB	Complement factor B	80	ABCB9_HUMAN	ABCB9	ATP-binding cassette sub-family B member 9
81	Z587B_HUMAN	ZNF587B	Zinc finger protein 587B	81	THBG_HUMAN	SERPINA7	Thyroxine-binding globulin	81	ZGRF1_HUMAN	ZGRF1	Protein ZGRF1	81	ZGRF1_HUMAN	ZGRF1	Protein ZGRF1
82	N4BP1_HUMAN	N4BP1	NEDD4-binding protein 1	82	APOA_HUMAN	LPA	Apolipoprotein(a)	82	GCSP_HUMAN	GLDC	Glycine dehydrogenase (decarboxylating), mitochondrial	82	TSN14_HUMAN	TSPAN14	Tetraspanin-14
83	ABCB9_HUMAN	ABCB9	ATP-binding cassette sub-family B member 9	83	AFAM_HUMAN	AFM	Afamin	83	N4BP1_HUMAN	N4BP1	NEDD4-binding protein 1	83	TNR6C_HUMAN	TNRC6C	Trinucleotide repeat-containing gene 6C protein
84	ASHWN_HUMAN	C2orf49	Ashwin	84	RAB23_HUMAN	RAB23	Ras-related protein Rab-23	84	PCYOX_HUMAN	PCYOX1	Prenylcysteine oxidase 1	84	SLX4_HUMAN	SLX4	Structure-specific endonuclease subunit SLX4
85	PROF1_HUMAN	PFN1	Profilin-1	85	HBB_HUMAN	HBB	Hemoglobin subunit beta	85	UBR5_HUMAN	UBR5	E3 ubiquitin-protein ligase UBR5	85	CBG_HUMAN	SERPINA6	Corticosteroid-binding globulin
86	TNR6C_HUMAN	TNRC6C	Trinucleotide repeat-containing gene 6C protein	86	ZRAB3_HUMAN	ZRANB3	DNA annealing helicase and endonuclease ZRANB3	86	RUN3A_HUMAN	RUNDC3A	RUN domain-containing protein 3A	86	TM198_HUMAN	TMEM198	Transmembrane protein 198
87	APOA_HUMAN	LPA	Apolipoprotein(a)	87	PF4V_HUMAN	PF4V1	Platelet factor 4 variant	87	NAA15_HUMAN	NAA15	N-alpha-acetyltransferase 15, NatA auxiliary subunit	87	STN1_HUMAN	OBFC1	CST complex subunit STN1
88	KAIN_HUMAN	SERPINA4	Kallistatin	88	LYSC_HUMAN	LYZ	Lysozyme C	88	SLX4_HUMAN	SLX4	Structure-specific endonuclease subunit SLX4	88	RUN3A_HUMAN	RUNDC3A	RUN domain-containing protein 3A
89	THRB_HUMAN	F2	Prothrombin	89	PCYOX_HUMAN	PCYOX1	Prenylcysteine oxidase 1	89	ZPI_HUMAN	SERPINA10	Protein Z-dependent protease inhibitor	89	LUM_HUMAN	LUM	Lumican
90	CCD30_HUMAN	CCDC30	Coiled-coil domain-containing protein 30	90	SLX4_HUMAN	SLX4	Structure-specific endonuclease subunit SLX4	90	DYH1_HUMAN	DNAH1	Dynein heavy chain 1, axonemal	90	PLEC_HUMAN	PLEC	Plectin
91	STN1_HUMAN	OBFC1	CST complex subunit STN1	91	ABCB9_HUMAN	ABCB9	ATP-binding cassette sub-family B member 9	91	ABCB9_HUMAN	ABCB9	ATP-binding cassette sub-family B member 9	91	DSCR4_HUMAN	DSCR4	Down syndrome critical region protein 4
92	PSA1_HUMAN	PSMA1	Proteasome subunit alpha type-1	92	TNR6C_HUMAN	TNRC6C	Trinucleotide repeat-containing gene 6C protein	92	GPT_HUMAN	DPAGT1	UDP-N-acetylglucosamine--dolichyl-phosphate N-acetylglucosaminephosphotransferase	92	AUP1_HUMAN	AUP1	Ancient ubiquitous protein 1
				93	EPCR_HUMAN	PROCR	Endothelial protein C receptor	93	IGHG2_HUMAN	IGHG2	Ig gamma-2 chain C region
				94	TETN_HUMAN	CLEC3B	Tetranectin	94	STN1_HUMAN	OBFC1	CST complex subunit STN1
				95	ZPI_HUMAN	SERPINA10	Protein Z-dependent protease inhibitor	95	PARI_HUMAN	PARPBP	PCNA-interacting partner
				96	PSA1_HUMAN	PSMA1	Proteasome subunit alpha type-1
				97	CCD30_HUMAN	CCDC30	Coiled-coil domain-containing protein 30
				98	CBARP_HUMAN	CBARP	Voltage-dependent calcium channel beta subunit-associated regulatory protein
				99	MYZAP_HUMAN	MYZAP	Myocardial zonula adherens protein
				100	STN1_HUMAN	OBFC1	CST complex subunit STN1
				101	YV023_HUMAN	N/A	Putative uncharacterized protein ENSP00000383309
		N/A: Not available

## Sheet: Protein fraction
Additional File 2. List of proteins identified in the LDL, HDL, and protein fractions
Protein fraction
HC				TAA1				TAA2				TAA3
No.	UniProt ID	Gene symbol	Protein Name	No.	UniProt ID	Gene symbol	Protein Name	No.	UniProt ID	Gene symbol	Protein Name	No.	UniProt ID	Gene symbol	Protein Name
1	A1AG1_HUMAN	ORM1	Alpha-1-acid glycoprotein 1	1	A1AG1_HUMAN	ORM1	Alpha-1-acid glycoprotein 1	1	A1AG1_HUMAN	ORM1	Alpha-1-acid glycoprotein 1	1	A1AG1_HUMAN	ORM1	Alpha-1-acid glycoprotein 1
2	A1AT_HUMAN	SERPINA1	Alpha-1-antitrypsin	2	A1AG2_HUMAN	ORM2	Alpha-1-acid glycoprotein 2	2	A1AG2_HUMAN	ORM2	Alpha-1-acid glycoprotein 2	2	A1AG2_HUMAN	ORM2	Alpha-1-acid glycoprotein 2
3	A1BG_HUMAN	A1BG	Alpha-1B-glycoprotein	3	A1AT_HUMAN	SERPINA1	Alpha-1-antitrypsin	3	A1AT_HUMAN	SERPINA1	Alpha-1-antitrypsin	3	A1AT_HUMAN	SERPINA1	Alpha-1-antitrypsin
4	A2AP_HUMAN	SERPINF2	Alpha-2-antiplasmin	4	A1BG_HUMAN	A1BG	Alpha-1B-glycoprotein	4	A1BG_HUMAN	A1BG	Alpha-1B-glycoprotein	4	A1BG_HUMAN	A1BG	Alpha-1B-glycoprotein
5	A2GL_HUMAN	LRG1	Leucine-rich alpha-2-glycoprotein	5	A2AP_HUMAN	SERPINF2	Alpha-2-antiplasmin	5	A2AP_HUMAN	SERPINF2	Alpha-2-antiplasmin	5	A2AP_HUMAN	SERPINF2	Alpha-2-antiplasmin
6	A2MG_HUMAN	A2M	Alpha-2-macroglobulin	6	A2GL_HUMAN	LRG1	Leucine-rich alpha-2-glycoprotein	6	A2GL_HUMAN	LRG1	Leucine-rich alpha-2-glycoprotein	6	A2GL_HUMAN	LRG1	Leucine-rich alpha-2-glycoprotein
7	AACT_HUMAN	SERPINA3	Alpha-1-antichymotrypsin	7	A2MG_HUMAN	A2M	Alpha-2-macroglobulin	7	A2MG_HUMAN	A2M	Alpha-2-macroglobulin	7	A2MG_HUMAN	A2M	Alpha-2-macroglobulin
8	AFAM_HUMAN	AFM	Afamin	8	AACT_HUMAN	SERPINA3	Alpha-1-antichymotrypsin	8	AACT_HUMAN	SERPINA3	Alpha-1-antichymotrypsin	8	AACT_HUMAN	SERPINA3	Alpha-1-antichymotrypsin
9	ALBU_HUMAN	ALB	Serum albumin	9	ACTBM_HUMAN	POTEKP	Putative beta-actin-like protein 3	9	AFAM_HUMAN	AFM	Afamin	9	AFAM_HUMAN	AFM	Afamin
10	ALS_HUMAN	IGFALS	Insulin-like growth factor-binding protein complex acid labile subunit	10	AFAM_HUMAN	AFM	Afamin	10	ALBU_HUMAN	ALB	Serum albumin	10	ALBU_HUMAN	ALB	Serum albumin
11	AMBP_HUMAN	AMBP	Protein AMBP	11	ALBU_HUMAN	ALB	Serum albumin	11	ALS_HUMAN	IGFALS	Insulin-like growth factor-binding protein complex acid labile subunit	11	ALS_HUMAN	IGFALS	Insulin-like growth factor-binding protein complex acid labile subunit
12	ANGT_HUMAN	AGT	Angiotensinogen	12	ALDOB_HUMAN	ALDOB	Fructose-bisphosphate aldolase B	12	AMBP_HUMAN	AMBP	Protein AMBP	12	AMBP_HUMAN	AMBP	Protein AMBP
13	ANT3_HUMAN	SERPINC1	Antithrombin-III	13	ALS_HUMAN	IGFALS	Insulin-like growth factor-binding protein complex acid labile subunit	13	AMPN_HUMAN	ANPEP	Aminopeptidase N	13	ANGT_HUMAN	AGT	Angiotensinogen
14	APOA1_HUMAN	APOA1	Apolipoprotein A-I	14	AMBP_HUMAN	AMBP	Protein AMBP	14	ANGT_HUMAN	AGT	Angiotensinogen	14	ANT3_HUMAN	SERPINC1	Antithrombin-III
15	APOA4_HUMAN	APOA4	Apolipoprotein A-IV	15	ANGT_HUMAN	AGT	Angiotensinogen	15	ANT3_HUMAN	SERPINC1	Antithrombin-III	15	APOA1_HUMAN	APOA1	Apolipoprotein A-I
16	APOB_HUMAN	APOB	Apolipoprotein B-100	16	ANT3_HUMAN	SERPINC1	Antithrombin-III	16	APOA1_HUMAN	APOA1	Apolipoprotein A-I	16	APOA4_HUMAN	APOA4	Apolipoprotein A-IV
17	APOE_HUMAN	APOE	Apolipoprotein E	17	APOA1_HUMAN	APOA1	Apolipoprotein A-I	17	APOA4_HUMAN	APOA4	Apolipoprotein A-IV	17	APOE_HUMAN	APOE	Apolipoprotein E
18	APOH_HUMAN	APOH	Beta-2-glycoprotein 1	18	APOA4_HUMAN	APOA4	Apolipoprotein A-IV	18	APOE_HUMAN	APOE	Apolipoprotein E	18	APOH_HUMAN	APOH	Beta-2-glycoprotein 1
19	ATRN_HUMAN	ATRN	Attractin	19	APOE_HUMAN	APOE	Apolipoprotein E	19	APOH_HUMAN	APOH	Beta-2-glycoprotein 1	19	ATRN_HUMAN	ATRN	Attractin
20	BAZ1A_HUMAN	BAZ1A	Bromodomain adjacent to zinc finger domain protein 1A	20	APOH_HUMAN	APOH	Beta-2-glycoprotein 1	20	ATRN_HUMAN	ATRN	Attractin	20	BTAF1_HUMAN	BTAF1	TATA-binding protein-associated factor 172
21	BTD_HUMAN	BTD	Biotinidase	21	ATRN_HUMAN	ATRN	Attractin	21	BGH3_HUMAN	TGFBI	Transforming growth factor-beta-induced protein ig-h3	21	BTD_HUMAN	BTD	Biotinidase
22	C1QA_HUMAN	C1QA	Complement C1q subcomponent subunit A	22	B2MG_HUMAN	B2M	Beta-2-microglobulin	22	BTD_HUMAN	BTD	Biotinidase	22	C1QA_HUMAN	C1QA	Complement C1q subcomponent subunit A
23	C1QB_HUMAN	C1QB	Complement C1q subcomponent subunit B	23	BGH3_HUMAN	TGFBI	Transforming growth factor-beta-induced protein ig-h3	23	C1QA_HUMAN	C1QA	Complement C1q subcomponent subunit A	23	C1QB_HUMAN	C1QB	Complement C1q subcomponent subunit B
24	C1QC_HUMAN	C1QC	Complement C1q subcomponent subunit C	24	BTAF1_HUMAN	BTAF1	TATA-binding protein-associated factor 172	24	C1QB_HUMAN	C1QB	Complement C1q subcomponent subunit B	24	C1QC_HUMAN	C1QC	Complement C1q subcomponent subunit C
25	C1R_HUMAN	C1R	Complement C1r subcomponent	25	BTD_HUMAN	BTD	Biotinidase	25	C1QC_HUMAN	C1QC	Complement C1q subcomponent subunit C	25	C1R_HUMAN	C1R	Complement C1r subcomponent
26	C1RL_HUMAN	C1RL	Complement C1r subcomponent-like protein	26	C1QA_HUMAN	C1QA	Complement C1q subcomponent subunit A	26	C1R_HUMAN	C1R	Complement C1r subcomponent	26	C1RL_HUMAN	C1RL	Complement C1r subcomponent-like protein
27	C1S_HUMAN	C1S	Complement C1s subcomponent	27	C1QB_HUMAN	C1QB	Complement C1q subcomponent subunit B	27	C1RL_HUMAN	C1RL	Complement C1r subcomponent-like protein	27	C1S_HUMAN	C1S	Complement C1s subcomponent
28	C4BPA_HUMAN	C4BPA	C4b-binding protein alpha chain	28	C1QC_HUMAN	C1QC	Complement C1q subcomponent subunit C	28	C1S_HUMAN	C1S	Complement C1s subcomponent	28	C4BPA_HUMAN	C4BPA	C4b-binding protein alpha chain
29	CADH5_HUMAN	CDH5	Cadherin-5	29	C1R_HUMAN	C1R	Complement C1r subcomponent	29	C4BPA_HUMAN	C4BPA	C4b-binding protein alpha chain	29	CAH1_HUMAN	CA1	Carbonic anhydrase 1
30	CBG_HUMAN	SERPINA6	Corticosteroid-binding globulin	30	C1RL_HUMAN	C1RL	Complement C1r subcomponent-like protein	30	CATA_HUMAN	CAT	Catalase	30	CALL5_HUMAN	CALML5	Calmodulin-like protein 5
31	CBPB2_HUMAN	CPB2	Carboxypeptidase B2	31	C1S_HUMAN	C1S	Complement C1s subcomponent	31	CBG_HUMAN	SERPINA6	Corticosteroid-binding globulin	31	CBG_HUMAN	SERPINA6	Corticosteroid-binding globulin
32	CBPN_HUMAN	CPN1	Carboxypeptidase N catalytic chain	32	C4BPA_HUMAN	C4BPA	C4b-binding protein alpha chain	32	CBPB2_HUMAN	CPB2	Carboxypeptidase B2	32	CBPB2_HUMAN	CPB2	Carboxypeptidase B2
33	CD14_HUMAN	CD14	Monocyte differentiation antigen CD14	33	CAH1_HUMAN	CA1	Carbonic anhydrase 1	33	CBPN_HUMAN	CPN1	Carboxypeptidase N catalytic chain	33	CBPN_HUMAN	CPN1	Carboxypeptidase N catalytic chain
34	CD44_HUMAN	CD44	CD44 antigen	34	CATA_HUMAN	CAT	Catalase	34	CD14_HUMAN	CD14	Monocyte differentiation antigen CD14	34	CD14_HUMAN	CD14	Monocyte differentiation antigen CD14
35	CD5L_HUMAN	CD5L	CD5 antigen-like	35	CBG_HUMAN	SERPINA6	Corticosteroid-binding globulin	35	CD44_HUMAN	CD44	CD44 antigen	35	CD44_HUMAN	CD44	CD44 antigen
36	CDK10_HUMAN	CDK10	Cyclin-dependent kinase 10	36	CBPB2_HUMAN	CPB2	Carboxypeptidase B2	36	CD5L_HUMAN	CD5L	CD5 antigen-like	36	CD5L_HUMAN	CD5L	CD5 antigen-like
37	CERU_HUMAN	CP	Ceruloplasmin	37	CBPN_HUMAN	CPN1	Carboxypeptidase N catalytic chain	37	CDK10_HUMAN	CDK10	Cyclin-dependent kinase 10	37	CDK10_HUMAN	CDK10	Cyclin-dependent kinase 10
38	CFAB_HUMAN	CFB	Complement factor B	38	CD14_HUMAN	CD14	Monocyte differentiation antigen CD14	38	CERU_HUMAN	CP	Ceruloplasmin	38	CERU_HUMAN	CP	Ceruloplasmin
39	CFAH_HUMAN	CFH	Complement factor H	39	CD44_HUMAN	CD44	CD44 antigen	39	CFAB_HUMAN	CFB	Complement factor B	39	CFAB_HUMAN	CFB	Complement factor B
40	CFAI_HUMAN	CFI	Complement factor I	40	CDK10_HUMAN	CDK10	Cyclin-dependent kinase 10	40	CFAD_HUMAN	CFD	Complement factor D	40	CFAD_HUMAN	CFD	Complement factor D
41	CHLE_HUMAN	BCHE	Cholinesterase	41	CERU_HUMAN	CP	Ceruloplasmin	41	CFAH_HUMAN	CFH	Complement factor H	41	CFAH_HUMAN	CFH	Complement factor H
42	CLUS_HUMAN	CLU	Clusterin	42	CFAB_HUMAN	CFB	Complement factor B	42	CFAI_HUMAN	CFI	Complement factor I	42	CFAI_HUMAN	CFI	Complement factor I
43	CNDP1_HUMAN	CNDP1	Beta-Ala-His dipeptidase	43	CFAD_HUMAN	CFD	Complement factor D	43	CHLE_HUMAN	BCHE	Cholinesterase	43	CHLE_HUMAN	BCHE	Cholinesterase
44	CO2_HUMAN	C2	Complement C2	44	CFAH_HUMAN	CFH	Complement factor H	44	CLUS_HUMAN	CLU	Clusterin	44	CILP1_HUMAN	CILP	Cartilage intermediate layer protein 1
45	CO3_HUMAN	C3	Complement C3	45	CFAI_HUMAN	CFI	Complement factor I	45	CNDP1_HUMAN	CNDP1	Beta-Ala-His dipeptidase	45	CLUS_HUMAN	CLU	Clusterin
46	CO4A_HUMAN	C4A	Complement C4-A	46	CHLE_HUMAN	BCHE	Cholinesterase	46	CNTN1_HUMAN	CNTN1	Contactin-1	46	CNDP1_HUMAN	CNDP1	Beta-Ala-His dipeptidase
47	CO4B_HUMAN	C4B	Complement C4-B	47	CLUS_HUMAN	CLU	Clusterin	47	CO2_HUMAN	C2	Complement C2	47	CO2_HUMAN	C2	Complement C2
48	CO5_HUMAN	C5	Complement C5	48	CNDP1_HUMAN	CNDP1	Beta-Ala-His dipeptidase	48	CO3_HUMAN	C3	Complement C3	48	CO3_HUMAN	C3	Complement C3
49	CO6_HUMAN	C6	Complement component C6	49	CO2_HUMAN	C2	Complement C2	49	CO4A_HUMAN	C4A	Complement C4-A	49	CO4A_HUMAN	C4A	Complement C4-A
50	CO7_HUMAN	C7	Complement component C7	50	CO3_HUMAN	C3	Complement C3	50	CO4B_HUMAN	C4B	Complement C4-B	50	CO4B_HUMAN	C4B	Complement C4-B
51	CO8A_HUMAN	C8A	Complement component C8 alpha chain	51	CO4A_HUMAN	C4A	Complement C4-A	51	CO5_HUMAN	C5	Complement C5	51	CO5_HUMAN	C5	Complement C5
52	CO8B_HUMAN	C8B	Complement component C8 beta chain	52	CO4B_HUMAN	C4B	Complement C4-B	52	CO6_HUMAN	C6	Complement component C6	52	CO6_HUMAN	C6	Complement component C6
53	CO8G_HUMAN	C8G	Complement component C8 gamma chain	53	CO5_HUMAN	C5	Complement C5	53	CO7_HUMAN	C7	Complement component C7	53	CO7_HUMAN	C7	Complement component C7
54	CO9_HUMAN	C9	Complement component C9	54	CO6_HUMAN	C6	Complement component C6	54	CO8A_HUMAN	C8A	Complement component C8 alpha chain	54	CO8A_HUMAN	C8A	Complement component C8 alpha chain
55	COMP_HUMAN	COMP	Cartilage oligomeric matrix protein	55	CO7_HUMAN	C7	Complement component C7	55	CO8B_HUMAN	C8B	Complement component C8 beta chain	55	CO8B_HUMAN	C8B	Complement component C8 beta chain
56	CPN2_HUMAN	CPN2	Carboxypeptidase N subunit 2	56	CO8A_HUMAN	C8A	Complement component C8 alpha chain	56	CO8G_HUMAN	C8G	Complement component C8 gamma chain	56	CO8G_HUMAN	C8G	Complement component C8 gamma chain
57	CRAC1_HUMAN	CRTAC1	Cartilage acidic protein 1	57	CO8B_HUMAN	C8B	Complement component C8 beta chain	57	CO9_HUMAN	C9	Complement component C9	57	CO9_HUMAN	C9	Complement component C9
58	CSF1R_HUMAN	CSF1R	Macrophage colony-stimulating factor 1 receptor	58	CO8G_HUMAN	C8G	Complement component C8 gamma chain	58	COE1_HUMAN	EBF1	Transcription factor COE1	58	CP3A7_HUMAN	CYP3A7	Cytochrome P450 3A7
59	CXCL7_HUMAN	PPBP	Platelet basic protein	59	CO9_HUMAN	C9	Complement component C9	59	CPN2_HUMAN	CPN2	Carboxypeptidase N subunit 2	59	CPN2_HUMAN	CPN2	Carboxypeptidase N subunit 2
60	DCD_HUMAN	DCD	Dermcidin	60	CPN2_HUMAN	CPN2	Carboxypeptidase N subunit 2	60	CRAC1_HUMAN	CRTAC1	Cartilage acidic protein 1	60	CRAC1_HUMAN	CRTAC1	Cartilage acidic protein 1
61	DESP_HUMAN	DSP	Desmoplakin	61	CRAC1_HUMAN	CRTAC1	Cartilage acidic protein 1	61	CRP_HUMAN	CRP	C-reactive protein	61	CRP_HUMAN	CRP	C-reactive protein
62	DIAC_HUMAN	CTBS	Di-N-acetylchitobiase	62	CRP_HUMAN	CRP	C-reactive protein	62	CSF1R_HUMAN	CSF1R	Macrophage colony-stimulating factor 1 receptor	62	CSF1R_HUMAN	CSF1R	Macrophage colony-stimulating factor 1 receptor
63	DOPO_HUMAN	DBH	Dopamine beta-hydroxylase	63	CS068_HUMAN	C19orf68	Uncharacterized protein C19orf68	63	CXCL7_HUMAN	PPBP	Platelet basic protein	63	CXCL7_HUMAN	PPBP	Platelet basic protein
64	ECM1_HUMAN	ECM1	Extracellular matrix protein 1	64	CSF1R_HUMAN	CSF1R	Macrophage colony-stimulating factor 1 receptor	64	DCD_HUMAN	DCD	Dermcidin	64	CYTA_HUMAN	CSTA	Cystatin-A
65	EPCR_HUMAN	PROCR	Endothelial protein C receptor	65	CXCL7_HUMAN	PPBP	Platelet basic protein	65	DIAC_HUMAN	CTBS	Di-N-acetylchitobiase	65	DCD_HUMAN	DCD	Dermcidin
66	FA10_HUMAN	F10	Coagulation factor X	66	DCD_HUMAN	DCD	Dermcidin	66	ECM1_HUMAN	ECM1	Extracellular matrix protein 1	66	DOPO_HUMAN	DBH	Dopamine beta-hydroxylase
67	FA12_HUMAN	F12	Coagulation factor XII	67	DESP_HUMAN	DSP	Desmoplakin	67	EPCR_HUMAN	PROCR	Endothelial protein C receptor	67	ECM1_HUMAN	ECM1	Extracellular matrix protein 1
68	FA5_HUMAN	F5	Coagulation factor V	68	DIAC_HUMAN	CTBS	Di-N-acetylchitobiase	68	FA10_HUMAN	F10	Coagulation factor X	68	EPCR_HUMAN	PROCR	Endothelial protein C receptor
69	FA9_HUMAN	F9	Coagulation factor IX	69	DOPO_HUMAN	DBH	Dopamine beta-hydroxylase	69	FA12_HUMAN	F12	Coagulation factor XII	69	FA10_HUMAN	F10	Coagulation factor X
70	FAN1_HUMAN	FAN1	Fanconi-associated nuclease 1	70	DPP4_HUMAN	DPP4	Dipeptidyl peptidase 4	70	FA5_HUMAN	F5	Coagulation factor V	70	FA12_HUMAN	F12	Coagulation factor XII
71	FCG3A_HUMAN	FCGR3A	Low affinity immunoglobulin gamma Fc region receptor III-A	71	ECM1_HUMAN	ECM1	Extracellular matrix protein 1	71	FA83C_HUMAN	FAM83C	Protein FAM83C	71	FA5_HUMAN	F5	Coagulation factor V
72	FCGBP_HUMAN	FCGBP	IgGFc-binding protein	72	EPCR_HUMAN	PROCR	Endothelial protein C receptor	72	FA9_HUMAN	F9	Coagulation factor IX	72	FA9_HUMAN	F9	Coagulation factor IX
73	FCN3_HUMAN	FCN3	Ficolin-3	73	FA10_HUMAN	F10	Coagulation factor X	73	FBLN1_HUMAN	FBLN1	Fibulin-1	73	FBLN1_HUMAN	FBLN1	Fibulin-1
74	FETUA_HUMAN	AHSG	Alpha-2-HS-glycoprotein	74	FA12_HUMAN	F12	Coagulation factor XII	74	FCG3A_HUMAN	FCGR3A	Low affinity immunoglobulin gamma Fc region receptor III-A	74	FCG3A_HUMAN	FCGR3A	Low affinity immunoglobulin gamma Fc region receptor III-A
75	FETUB_HUMAN	FETUB	Fetuin-B	75	FA5_HUMAN	F5	Coagulation factor V	75	FCGBP_HUMAN	FCGBP	IgGFc-binding protein	75	FCGBP_HUMAN	FCGBP	IgGFc-binding protein
76	FHR1_HUMAN	CFHR1	Complement factor H-related protein 1	76	FA9_HUMAN	F9	Coagulation factor IX	76	FCN3_HUMAN	FCN3	Ficolin-3	76	FCN3_HUMAN	FCN3	Ficolin-3
77	FINC_HUMAN	FN1	Fibronectin	77	FAN1_HUMAN	FAN1	Fanconi-associated nuclease 1	77	FETUA_HUMAN	AHSG	Alpha-2-HS-glycoprotein	77	FETUA_HUMAN	AHSG	Alpha-2-HS-glycoprotein
78	FUBP1_HUMAN	FUBP1	Far upstream element-binding protein 1	78	FBLN1_HUMAN	FBLN1	Fibulin-1	78	FETUB_HUMAN	FETUB	Fetuin-B	78	FETUB_HUMAN	FETUB	Fetuin-B
79	GELS_HUMAN	GSN	Gelsolin	79	FCG3A_HUMAN	FCGR3A	Low affinity immunoglobulin gamma Fc region receptor III-A	79	FHR1_HUMAN	CFHR1	Complement factor H-related protein 1	79	FINC_HUMAN	FN1	Fibronectin
80	GP1BA_HUMAN	GP1BA	Platelet glycoprotein Ib alpha chain	80	FCGBP_HUMAN	FCGBP	IgGFc-binding protein	80	FIBA_HUMAN	FGA	Fibrinogen alpha chain	80	FUBP1_HUMAN	FUBP1	Far upstream element-binding protein 1
81	GPX3_HUMAN	GPX3	Glutathione peroxidase 3	81	FCN3_HUMAN	FCN3	Ficolin-3	81	FINC_HUMAN	FN1	Fibronectin	81	GELS_HUMAN	GSN	Gelsolin
82	GRAM_HUMAN	GZMM	Granzyme M	82	FETUA_HUMAN	AHSG	Alpha-2-HS-glycoprotein	82	FUBP1_HUMAN	FUBP1	Far upstream element-binding protein 1	82	GP1BA_HUMAN	GP1BA	Platelet glycoprotein Ib alpha chain
83	HABP2_HUMAN	HABP2	Hyaluronan-binding protein 2	83	FETUB_HUMAN	FETUB	Fetuin-B	83	GELS_HUMAN	GSN	Gelsolin	83	GPX3_HUMAN	GPX3	Glutathione peroxidase 3
84	HEMO_HUMAN	HPX	Hemopexin	84	FGF2_HUMAN	FGF2	Fibroblast growth factor 2	84	GP1BA_HUMAN	GP1BA	Platelet glycoprotein Ib alpha chain	84	HABP2_HUMAN	HABP2	Hyaluronan-binding protein 2
85	HEP2_HUMAN	SERPIND1	Heparin cofactor 2	85	FIBA_HUMAN	FGA	Fibrinogen alpha chain	85	GPX3_HUMAN	GPX3	Glutathione peroxidase 3	85	HBB_HUMAN	HBB	Hemoglobin subunit beta
86	HGFA_HUMAN	HGFAC	Hepatocyte growth factor activator	86	FINC_HUMAN	FN1	Fibronectin	86	HABP2_HUMAN	HABP2	Hyaluronan-binding protein 2	86	HEMO_HUMAN	HPX	Hemopexin
87	HGFL_HUMAN	MST1	Hepatocyte growth factor-like protein	87	GELS_HUMAN	GSN	Gelsolin	87	HEMO_HUMAN	HPX	Hemopexin	87	HEP2_HUMAN	SERPIND1	Heparin cofactor 2
88	HORN_HUMAN	HRNR	Hornerin	88	GP1BA_HUMAN	GP1BA	Platelet glycoprotein Ib alpha chain	88	HEP2_HUMAN	SERPIND1	Heparin cofactor 2	88	HGFA_HUMAN	HGFAC	Hepatocyte growth factor activator
89	HRG_HUMAN	HRG	Histidine-rich glycoprotein	89	GPX3_HUMAN	GPX3	Glutathione peroxidase 3	89	HGFA_HUMAN	HGFAC	Hepatocyte growth factor activator	89	HGFL_HUMAN	MST1	Hepatocyte growth factor-like protein
90	HV307_HUMAN	IGHV3-7	Immunoglobulin heavy variable 3-7	90	HABP2_HUMAN	HABP2	Hyaluronan-binding protein 2	90	HGFL_HUMAN	MST1	Hepatocyte growth factor-like protein	90	HPT_HUMAN	HP	Haptoglobin
91	HV601_HUMAN	IGHV6-1	Immunoglobulin heavy variable 6-1	91	HEMO_HUMAN	HPX	Hemopexin	91	HPT_HUMAN	HP	Haptoglobin	91	HRG_HUMAN	HRG	Histidine-rich glycoprotein
92	HVD34_HUMAN	IGHV4-30-4	Immunoglobulin heavy variable 4-30-4	92	HEP2_HUMAN	SERPIND1	Heparin cofactor 2	92	HRG_HUMAN	HRG	Histidine-rich glycoprotein	92	HS3S1_HUMAN	HS3ST1	Heparan sulfate glucosamine 3-O-sulfotransferase 1
93	IBP3_HUMAN	IGFBP3	Insulin-like growth factor-binding protein 3	93	HGFA_HUMAN	HGFAC	Hepatocyte growth factor activator	93	HV307_HUMAN	IGHV3-7	Immunoglobulin heavy variable 3-7	93	HV307_HUMAN	IGHV3-7	Immunoglobulin heavy variable 3-7
94	IC1_HUMAN	SERPING1	Plasma protease C1 inhibitor	94	HGFL_HUMAN	MST1	Hepatocyte growth factor-like protein	94	HV601_HUMAN	IGHV6-1	Immunoglobulin heavy variable 6-1	94	HV601_HUMAN	IGHV6-1	Immunoglobulin heavy variable 6-1
95	IFT46_HUMAN	IFT46	Intraflagellar transport protein 46 homolog	95	HRG_HUMAN	HRG	Histidine-rich glycoprotein	95	HVC33_HUMAN	IGHV3-30-3	Immunoglobulin heavy variable 3-30-3	95	HVC33_HUMAN	IGHV3-30-3	Immunoglobulin heavy variable 3-30-3
96	IGD_HUMAN	N/A	Immunoglobulin delta heavy chain	96	HV307_HUMAN	IGHV3-7	Immunoglobulin heavy variable 3-7	96	HVD34_HUMAN	IGHV4-30-4	Immunoglobulin heavy variable 4-30-4	96	HVD34_HUMAN	IGHV4-30-4	Immunoglobulin heavy variable 4-30-4
97	IGE_HUMAN	N/A	Immunoglobulin epsilon heavy chain	97	HV601_HUMAN	IGHV6-1	Immunoglobulin heavy variable 6-1	97	IBP3_HUMAN	IGFBP3	Insulin-like growth factor-binding protein 3	97	IBP3_HUMAN	IGFBP3	Insulin-like growth factor-binding protein 3
98	IGG1_HUMAN	N/A	Immunoglobulin gamma-1 heavy chain	98	HVD34_HUMAN	IGHV4-30-4	Immunoglobulin heavy variable 4-30-4	98	IC1_HUMAN	SERPING1	Plasma protease C1 inhibitor	98	IC1_HUMAN	SERPING1	Plasma protease C1 inhibitor
99	IGHA1_HUMAN	IGHA1	Ig alpha-1 chain C region	99	IBP3_HUMAN	IGFBP3	Insulin-like growth factor-binding protein 3	99	IGA2_HUMAN	N/A	Immunoglobulin alpha-2 heavy chain	99	ICAM1_HUMAN	ICAM1	Intercellular adhesion molecule 1
100	IGHG2_HUMAN	IGHG2	Ig gamma-2 chain C region	100	IC1_HUMAN	SERPING1	Plasma protease C1 inhibitor	100	IGE_HUMAN	N/A	Immunoglobulin epsilon heavy chain	100	IGA2_HUMAN	N/A	Immunoglobulin alpha-2 heavy chain
101	IGHG4_HUMAN	IGHG4	Ig gamma-4 chain C region	101	ICAM1_HUMAN	ICAM1	Intercellular adhesion molecule 1	101	IGG1_HUMAN	N/A	Immunoglobulin gamma-1 heavy chain	101	IGD_HUMAN	N/A	Immunoglobulin delta heavy chain
102	IGHM_HUMAN	IGHM	Ig mu chain C region	102	IGA2_HUMAN	N/A	Immunoglobulin alpha-2 heavy chain	102	IGHA1_HUMAN	IGHA1	Ig alpha-1 chain C region	102	IGE_HUMAN	N/A	Immunoglobulin epsilon heavy chain
103	IGJ_HUMAN	IGJ	Immunoglobulin J chain	103	IGE_HUMAN	N/A	Immunoglobulin epsilon heavy chain	103	IGHG2_HUMAN	IGHG2	Ig gamma-2 chain C region	103	IGG1_HUMAN	N/A	Immunoglobulin gamma-1 heavy chain
104	IGK_HUMAN	N/A	Immunoglobulin kappa light chain	104	IGG1_HUMAN	N/A	Immunoglobulin gamma-1 heavy chain	104	IGHG3_HUMAN	IGHG3	Ig gamma-3 chain C region	104	IGHA1_HUMAN	IGHA1	Ig alpha-1 chain C region
105	IGKC_HUMAN	IGKC	Ig kappa chain C region	105	IGHA1_HUMAN	IGHA1	Ig alpha-1 chain C region	105	IGHG4_HUMAN	IGHG4	Ig gamma-4 chain C region	105	IGHG2_HUMAN	IGHG2	Ig gamma-2 chain C region
106	IGL1_HUMAN	N/A	Immunoglobulin lambda-1 light chain	106	IGHG2_HUMAN	IGHG2	Ig gamma-2 chain C region	106	IGHM_HUMAN	IGHM	Ig mu chain C region	106	IGHG3_HUMAN	IGHG3	Ig gamma-3 chain C region
107	IGLC2_HUMAN	IGLC2	Immunoglobulin lambda constant 2	107	IGHG4_HUMAN	IGHG4	Ig gamma-4 chain C region	107	IGJ_HUMAN	IGJ	Immunoglobulin J chain	107	IGHG4_HUMAN	IGHG4	Ig gamma-4 chain C region
108	INHBA_HUMAN	INHBA	Inhibin beta A chain	108	IGHM_HUMAN	IGHM	Ig mu chain C region	108	IGK_HUMAN	N/A	Immunoglobulin kappa light chain	108	IGHM_HUMAN	IGHM	Ig mu chain C region
109	IPSP_HUMAN	SERPINA5	Plasma serine protease inhibitor	109	IGJ_HUMAN	IGJ	Immunoglobulin J chain	109	IGKC_HUMAN	IGKC	Ig kappa chain C region	109	IGJ_HUMAN	IGJ	Immunoglobulin J chain
110	ITIH1_HUMAN	ITIH1	Inter-alpha-trypsin inhibitor heavy chain H1	110	IGK_HUMAN	N/A	Immunoglobulin kappa light chain	110	IGL1_HUMAN	N/A	Immunoglobulin lambda-1 light chain	110	IGK_HUMAN	N/A	Immunoglobulin kappa light chain
111	ITIH2_HUMAN	ITIH2	Inter-alpha-trypsin inhibitor heavy chain H2	111	IGKC_HUMAN	IGKC	Ig kappa chain C region	111	IGLC2_HUMAN	IGLC2	Immunoglobulin lambda constant 2	111	IGKC_HUMAN	IGKC	Ig kappa chain C region
112	ITIH3_HUMAN	ITIH3	Inter-alpha-trypsin inhibitor heavy chain H3	112	IGL1_HUMAN	N/A	Immunoglobulin lambda-1 light chain	112	IL1AP_HUMAN	IL1RAP	Interleukin-1 receptor accessory protein	112	IGL1_HUMAN	N/A	Immunoglobulin lambda-1 light chain
113	ITIH4_HUMAN	ITIH4	Inter-alpha-trypsin inhibitor heavy chain H4	113	IGLC2_HUMAN	IGLC2	Immunoglobulin lambda constant 2	113	IPSP_HUMAN	SERPINA5	Plasma serine protease inhibitor	113	IGLC2_HUMAN	IGLC2	Immunoglobulin lambda constant 2
114	K1C10_HUMAN	KRT10	Keratin, type I cytoskeletal 10	114	INSRR_HUMAN	INSRR	Insulin receptor-related protein	114	ITIH1_HUMAN	ITIH1	Inter-alpha-trypsin inhibitor heavy chain H1	114	IGM_HUMAN	N/A	Immunoglobulin mu heavy chain
115	K1C14_HUMAN	KRT14	Keratin, type I cytoskeletal 14	115	IPSP_HUMAN	SERPINA5	Plasma serine protease inhibitor	115	ITIH2_HUMAN	ITIH2	Inter-alpha-trypsin inhibitor heavy chain H2	115	INHBA_HUMAN	INHBA	Inhibin beta A chain
116	K1C16_HUMAN	KRT16	Keratin, type I cytoskeletal 16	116	ITIH1_HUMAN	ITIH1	Inter-alpha-trypsin inhibitor heavy chain H1	116	ITIH3_HUMAN	ITIH3	Inter-alpha-trypsin inhibitor heavy chain H3	116	IPSP_HUMAN	SERPINA5	Plasma serine protease inhibitor
117	K1C9_HUMAN	KRT9	Keratin, type I cytoskeletal 9	117	ITIH2_HUMAN	ITIH2	Inter-alpha-trypsin inhibitor heavy chain H2	117	ITIH4_HUMAN	ITIH4	Inter-alpha-trypsin inhibitor heavy chain H4	117	ITIH1_HUMAN	ITIH1	Inter-alpha-trypsin inhibitor heavy chain H1
118	K22E_HUMAN	KRT2	Keratin, type II cytoskeletal 2 epidermal	118	ITIH3_HUMAN	ITIH3	Inter-alpha-trypsin inhibitor heavy chain H3	118	K1C10_HUMAN	KRT10	Keratin, type I cytoskeletal 10	118	ITIH2_HUMAN	ITIH2	Inter-alpha-trypsin inhibitor heavy chain H2
119	K2C1_HUMAN	KRT1	Keratin, type II cytoskeletal 1	119	ITIH4_HUMAN	ITIH4	Inter-alpha-trypsin inhibitor heavy chain H4	119	K1C14_HUMAN	KRT14	Keratin, type I cytoskeletal 14	119	ITIH3_HUMAN	ITIH3	Inter-alpha-trypsin inhibitor heavy chain H3
120	K2C5_HUMAN	KRT5	Keratin, type II cytoskeletal 5	120	K1C10_HUMAN	KRT10	Keratin, type I cytoskeletal 10	120	K1C16_HUMAN	KRT16	Keratin, type I cytoskeletal 16	120	ITIH4_HUMAN	ITIH4	Inter-alpha-trypsin inhibitor heavy chain H4
121	KAIN_HUMAN	SERPINA4	Kallistatin	121	K1C14_HUMAN	KRT14	Keratin, type I cytoskeletal 14	121	K1C9_HUMAN	KRT9	Keratin, type I cytoskeletal 9	121	JIP3_HUMAN	MAPK8IP3	C-Jun-amino-terminal kinase-interacting protein 3
122	KLKB1_HUMAN	KLKB1	Plasma kallikrein	122	K1C16_HUMAN	KRT16	Keratin, type I cytoskeletal 16	122	K22E_HUMAN	KRT2	Keratin, type II cytoskeletal 2 epidermal	122	K1C10_HUMAN	KRT10	Keratin, type I cytoskeletal 10
123	KNG1_HUMAN	KNG1	Kininogen-1	123	K1C9_HUMAN	KRT9	Keratin, type I cytoskeletal 9	123	K2C1_HUMAN	KRT1	Keratin, type II cytoskeletal 1	123	K1C14_HUMAN	KRT14	Keratin, type I cytoskeletal 14
124	KV320_HUMAN	IGKV3-20	Immunoglobulin kappa variable 3-20	124	K22E_HUMAN	KRT2	Keratin, type II cytoskeletal 2 epidermal	124	K2C5_HUMAN	KRT5	Keratin, type II cytoskeletal 5	124	K1C16_HUMAN	KRT16	Keratin, type I cytoskeletal 16
125	KV401_HUMAN	IGKV4-1	Immunoglobulin kappa variable 4-1	125	K2C1_HUMAN	KRT1	Keratin, type II cytoskeletal 1	125	K2C6A_HUMAN	KRT6A	Keratin, type II cytoskeletal 6A	125	K1C9_HUMAN	KRT9	Keratin, type I cytoskeletal 9
126	KVD07_HUMAN	IGKV3D-7	Immunoglobulin kappa variable 3D-7	126	K2C5_HUMAN	KRT5	Keratin, type II cytoskeletal 5	126	KAIN_HUMAN	SERPINA4	Kallistatin	126	K22E_HUMAN	KRT2	Keratin, type II cytoskeletal 2 epidermal
127	KVD11_HUMAN	IGKV3D-11	Immunoglobulin kappa variable 3D-11	127	K2C6A_HUMAN	KRT6A	Keratin, type II cytoskeletal 6A	127	KLKB1_HUMAN	KLKB1	Plasma kallikrein	127	K2C1_HUMAN	KRT1	Keratin, type II cytoskeletal 1
128	KVD20_HUMAN	IGKV3D-20	Immunoglobulin kappa variable 3D-20	128	KAIN_HUMAN	SERPINA4	Kallistatin	128	KNG1_HUMAN	KNG1	Kininogen-1	128	K2C5_HUMAN	KRT5	Keratin, type II cytoskeletal 5
129	KVD26_HUMAN	IGKV2D-26	Immunoglobulin kappa variable 2D-26	129	KLKB1_HUMAN	KLKB1	Plasma kallikrein	129	KV116_HUMAN	IGKV1-16	Immunoglobulin kappa variable 1-16	129	KAIN_HUMAN	SERPINA4	Kallistatin
130	KVD33_HUMAN	IGKV1D-33	Immunoglobulin kappa variable 1D-33	130	KNG1_HUMAN	KNG1	Kininogen-1	130	KV224_HUMAN	IGKV2-24	Immunoglobulin kappa variable 2-24	130	KLKB1_HUMAN	KLKB1	Plasma kallikrein
131	LAMP1_HUMAN	LAMP1	Lysosome-associated membrane glycoprotein 1	131	KV320_HUMAN	IGKV3-20	Immunoglobulin kappa variable 3-20	131	KV320_HUMAN	IGKV3-20	Immunoglobulin kappa variable 3-20	131	KNG1_HUMAN	KNG1	Kininogen-1
132	LAMP2_HUMAN	LAMP2	Lysosome-associated membrane glycoprotein 2	132	KV401_HUMAN	IGKV4-1	Immunoglobulin kappa variable 4-1	132	KV401_HUMAN	IGKV4-1	Immunoglobulin kappa variable 4-1	132	KV320_HUMAN	IGKV3-20	Immunoglobulin kappa variable 3-20
133	LG3BP_HUMAN	LGALS3BP	Galectin-3-binding protein	133	KVD07_HUMAN	IGKV3D-7	Immunoglobulin kappa variable 3D-7	133	KVD07_HUMAN	IGKV3D-7	Immunoglobulin kappa variable 3D-7	133	KV401_HUMAN	IGKV4-1	Immunoglobulin kappa variable 4-1
134	LUM_HUMAN	LUM	Lumican	134	KVD11_HUMAN	IGKV3D-11	Immunoglobulin kappa variable 3D-11	134	KVD11_HUMAN	IGKV3D-11	Immunoglobulin kappa variable 3D-11	134	KVD07_HUMAN	IGKV3D-7	Immunoglobulin kappa variable 3D-7
135	LV147_HUMAN	IGLV1-47	Immunoglobulin lambda variable 1-47	135	KVD26_HUMAN	IGKV2D-26	Immunoglobulin kappa variable 2D-26	135	KVD20_HUMAN	IGKV3D-20	Immunoglobulin kappa variable 3D-20	135	KVD11_HUMAN	IGKV3D-11	Immunoglobulin kappa variable 3D-11
136	LV151_HUMAN	IGLV1-51	Immunoglobulin lambda variable 1-51	136	LAMP2_HUMAN	LAMP2	Lysosome-associated membrane glycoprotein 2	136	KVD26_HUMAN	IGKV2D-26	Immunoglobulin kappa variable 2D-26	136	KVD20_HUMAN	IGKV3D-20	Immunoglobulin kappa variable 3D-20
137	LV321_HUMAN	IGLV3-21	Immunoglobulin lambda variable 3-21	137	LG3BP_HUMAN	LGALS3BP	Galectin-3-binding protein	137	LAMP1_HUMAN	LAMP1	Lysosome-associated membrane glycoprotein 1	137	KVD26_HUMAN	IGKV2D-26	Immunoglobulin kappa variable 2D-26
138	LV743_HUMAN	IGLV7-43	Immunoglobulin lambda variable 7-43	138	LUM_HUMAN	LUM	Lumican	138	LAMP2_HUMAN	LAMP2	Lysosome-associated membrane glycoprotein 2	138	KVD33_HUMAN	IGKV1D-33	Immunoglobulin kappa variable 1D-33
139	LV861_HUMAN	IGLV8-61	Immunoglobulin lambda variable 8-61	139	LV147_HUMAN	IGLV1-47	Immunoglobulin lambda variable 1-47	139	LBP_HUMAN	LBP	Lipopolysaccharide-binding protein	139	LAMP2_HUMAN	LAMP2	Lysosome-associated membrane glycoprotein 2
140	LYAM1_HUMAN	SELL	L-selectin	140	LV151_HUMAN	IGLV1-51	Immunoglobulin lambda variable 1-51	140	LCAT_HUMAN	LCAT	Phosphatidylcholine-sterol acyltransferase	140	LBP_HUMAN	LBP	Lipopolysaccharide-binding protein
141	LYVE1_HUMAN	LYVE1	Lymphatic vessel endothelial hyaluronic acid receptor 1	141	LYVE1_HUMAN	LYVE1	Lymphatic vessel endothelial hyaluronic acid receptor 1	141	LG3BP_HUMAN	LGALS3BP	Galectin-3-binding protein	141	LG3BP_HUMAN	LGALS3BP	Galectin-3-binding protein
142	MASP2_HUMAN	MASP2	Mannan-binding lectin serine protease 2	142	MASP2_HUMAN	MASP2	Mannan-binding lectin serine protease 2	142	LUM_HUMAN	LUM	Lumican	142	LUM_HUMAN	LUM	Lumican
143	MB12B_HUMAN	MVB12B	Multivesicular body subunit 12B	143	MB12B_HUMAN	MVB12B	Multivesicular body subunit 12B	143	LV147_HUMAN	IGLV1-47	Immunoglobulin lambda variable 1-47	143	LV147_HUMAN	IGLV1-47	Immunoglobulin lambda variable 1-47
144	MBL2_HUMAN	MBL2	Mannose-binding protein C	144	MBL2_HUMAN	MBL2	Mannose-binding protein C	144	LV151_HUMAN	IGLV1-51	Immunoglobulin lambda variable 1-51	144	LV151_HUMAN	IGLV1-51	Immunoglobulin lambda variable 1-51
145	MED30_HUMAN	MED30	Mediator of RNA polymerase II transcription subunit 30	145	MED30_HUMAN	MED30	Mediator of RNA polymerase II transcription subunit 30	145	LV321_HUMAN	IGLV3-21	Immunoglobulin lambda variable 3-21	145	LV321_HUMAN	IGLV3-21	Immunoglobulin lambda variable 3-21
146	MSH3_HUMAN	MSH3	DNA mismatch repair protein Msh3	146	MYCB2_HUMAN	MYCBP2	E3 ubiquitin-protein ligase MYCBP2	146	LYAM1_HUMAN	SELL	L-selectin	146	LV743_HUMAN	IGLV7-43	Immunoglobulin lambda variable 7-43
147	MUC18_HUMAN	MCAM	Cell surface glycoprotein MUC18	147	NAL12_HUMAN	NLRP12	NACHT, LRR and PYD domains-containing protein 12	147	MASP2_HUMAN	MASP2	Mannan-binding lectin serine protease 2	147	LV949_HUMAN	IGLV9-49	Immunoglobulin lambda variable 9-49
148	NAL12_HUMAN	NLRP12	NACHT, LRR and PYD domains-containing protein 12	148	NCHL1_HUMAN	CHL1	Neural cell adhesion molecule L1-like protein	148	MB12B_HUMAN	MVB12B	Multivesicular body subunit 12B	148	LYAM1_HUMAN	SELL	L-selectin
149	NCAM1_HUMAN	NCAM1	Neural cell adhesion molecule 1	149	NCKPL_HUMAN	NCKAP1L	Nck-associated protein 1-like	149	MBL2_HUMAN	MBL2	Mannose-binding protein C	149	MASP2_HUMAN	MASP2	Mannan-binding lectin serine protease 2
150	NCHL1_HUMAN	CHL1	Neural cell adhesion molecule L1-like protein	150	NFKB1_HUMAN	NFKB1	Nuclear factor NF-kappa-B p105 subunit	150	MED30_HUMAN	MED30	Mediator of RNA polymerase II transcription subunit 30	150	MB12B_HUMAN	MVB12B	Multivesicular body subunit 12B
151	NFKB1_HUMAN	NFKB1	Nuclear factor NF-kappa-B p105 subunit	151	NPA1P_HUMAN	URB1	Nucleolar pre-ribosomal-associated protein 1	151	NCHL1_HUMAN	CHL1	Neural cell adhesion molecule L1-like protein	151	MBL2_HUMAN	MBL2	Mannose-binding protein C
152	NFL_HUMAN	NEFL	Neurofilament light polypeptide	152	PCGF1_HUMAN	PCGF1	Polycomb group RING finger protein 1	152	NCKPL_HUMAN	NCKAP1L	Nck-associated protein 1-like	152	MED30_HUMAN	MED30	Mediator of RNA polymerase II transcription subunit 30
153	NPA1P_HUMAN	URB1	Nucleolar pre-ribosomal-associated protein 1	153	PEDF_HUMAN	SERPINF1	Pigment epithelium-derived factor	153	NFKB1_HUMAN	NFKB1	Nuclear factor NF-kappa-B p105 subunit	153	MUCB_HUMAN	IGHM	Immunoglobulin heavy constant mu
154	PEDF_HUMAN	SERPINF1	Pigment epithelium-derived factor	154	PEPD_HUMAN	PEPD	Xaa-Pro dipeptidase	154	NPA1P_HUMAN	URB1	Nucleolar pre-ribosomal-associated protein 1	154	NAL12_HUMAN	NLRP12	NACHT, LRR and PYD domains-containing protein 12
155	PEPD_HUMAN	PEPD	Xaa-Pro dipeptidase	155	PGRP2_HUMAN	PGLYRP2	N-acetylmuramoyl-L-alanine amidase	155	PEDF_HUMAN	SERPINF1	Pigment epithelium-derived factor	155	NCHL1_HUMAN	CHL1	Neural cell adhesion molecule L1-like protein
156	PGRP2_HUMAN	PGLYRP2	N-acetylmuramoyl-L-alanine amidase	156	PHLD_HUMAN	GPLD1	Phosphatidylinositol-glycan-specific phospholipase D	156	PEPD_HUMAN	PEPD	Xaa-Pro dipeptidase	156	NEBU_HUMAN	NEB	Nebulin
157	PHLD_HUMAN	GPLD1	Phosphatidylinositol-glycan-specific phospholipase D	157	PI15_HUMAN	PI15	Peptidase inhibitor 15	157	PGRP2_HUMAN	PGLYRP2	N-acetylmuramoyl-L-alanine amidase	157	NFKB1_HUMAN	NFKB1	Nuclear factor NF-kappa-B p105 subunit
158	PI15_HUMAN	PI15	Peptidase inhibitor 15	158	PLAK_HUMAN	JUP	Junction plakoglobin	158	PHLD_HUMAN	GPLD1	Phosphatidylinositol-glycan-specific phospholipase D	158	NPA1P_HUMAN	URB1	Nucleolar pre-ribosomal-associated protein 1
159	PI16_HUMAN	PI16	Peptidase inhibitor 16	159	PLMN_HUMAN	PLG	Plasminogen	159	PI16_HUMAN	PI16	Peptidase inhibitor 16	159	OBSCN_HUMAN	OBSCN	Obscurin
160	PLAK_HUMAN	JUP	Junction plakoglobin	160	PLSL_HUMAN	LCP1	Plastin-2	160	PLMN_HUMAN	PLG	Plasminogen	160	PEDF_HUMAN	SERPINF1	Pigment epithelium-derived factor
161	PLMN_HUMAN	PLG	Plasminogen	161	PON1_HUMAN	PON1	Serum paraoxonase/arylesterase 1	161	PLSL_HUMAN	LCP1	Plastin-2	161	PEPD_HUMAN	PEPD	Xaa-Pro dipeptidase
162	PLSL_HUMAN	LCP1	Plastin-2	162	PRDX2_HUMAN	PRDX2	Peroxiredoxin-2	162	PON1_HUMAN	PON1	Serum paraoxonase/arylesterase 1	162	PGRP2_HUMAN	PGLYRP2	N-acetylmuramoyl-L-alanine amidase
163	PON1_HUMAN	PON1	Serum paraoxonase/arylesterase 1	163	PROS_HUMAN	PROS1	Vitamin K-dependent protein S	163	PROS_HUMAN	PROS1	Vitamin K-dependent protein S	163	PHLD_HUMAN	GPLD1	Phosphatidylinositol-glycan-specific phospholipase D
164	PRDX1_HUMAN	PRDX1	Peroxiredoxin-1	164	PTGDS_HUMAN	PTGDS	Prostaglandin-H2 D-isomerase	164	PTGDS_HUMAN	PTGDS	Prostaglandin-H2 D-isomerase	164	PLMN_HUMAN	PLG	Plasminogen
165	PROF1_HUMAN	PFN1	Profilin-1	165	QSOX1_HUMAN	QSOX1	Sulfhydryl oxidase 1	165	PZP_HUMAN	PZP	Pregnancy zone protein	165	PON1_HUMAN	PON1	Serum paraoxonase/arylesterase 1
166	PROS_HUMAN	PROS1	Vitamin K-dependent protein S	166	RET4_HUMAN	RBP4	Retinol-binding protein 4	166	QSOX1_HUMAN	QSOX1	Sulfhydryl oxidase 1	166	PROS_HUMAN	PROS1	Vitamin K-dependent protein S
167	PTGDS_HUMAN	PTGDS	Prostaglandin-H2 D-isomerase	167	SAMP_HUMAN	APCS	Serum amyloid P-component	167	RET4_HUMAN	RBP4	Retinol-binding protein 4	167	PTGDS_HUMAN	PTGDS	Prostaglandin-H2 D-isomerase
168	PTPRG_HUMAN	PTPRG	Receptor-type tyrosine-protein phosphatase gamma	168	SEPP1_HUMAN	SEPP1	Selenoprotein P	168	SAMP_HUMAN	APCS	Serum amyloid P-component	168	PVR_HUMAN	PVR	Poliovirus receptor
169	QSOX1_HUMAN	QSOX1	Sulfhydryl oxidase 1	169	SHBG_HUMAN	SHBG	Sex hormone-binding globulin	169	SEPP1_HUMAN	SEPP1	Selenoprotein P	169	PZP_HUMAN	PZP	Pregnancy zone protein
170	RET4_HUMAN	RBP4	Retinol-binding protein 4	170	SODE_HUMAN	SOD3	Extracellular superoxide dismutase [Cu-Zn]	170	SHBG_HUMAN	SHBG	Sex hormone-binding globulin	170	QSOX1_HUMAN	QSOX1	Sulfhydryl oxidase 1
171	SAMP_HUMAN	APCS	Serum amyloid P-component	171	TAD2B_HUMAN	TADA2B	Transcriptional adapter 2-beta	171	TETN_HUMAN	CLEC3B	Tetranectin	171	RET4_HUMAN	RBP4	Retinol-binding protein 4
172	SEPP1_HUMAN	SEPP1	Selenoprotein P	172	TAF4B_HUMAN	TAF4B	Transcription initiation factor TFIID subunit 4B	172	THBG_HUMAN	SERPINA7	Thyroxine-binding globulin	172	RT34_HUMAN	MRPS34	28S ribosomal protein S34, mitochondrial
173	SHBG_HUMAN	SHBG	Sex hormone-binding globulin	173	TARSH_HUMAN	ABI3BP	Target of Nesh-SH3	173	THRB_HUMAN	F2	Prothrombin	173	S6A11_HUMAN	SLC6A11	Sodium- and chloride-dependent GABA transporter 3
174	SPP24_HUMAN	SPP2	Secreted phosphoprotein 24	174	TENXA_HUMAN	TNXA	Putative tenascin-XA	174	TRFE_HUMAN	TF	Serotransferrin	174	SAMP_HUMAN	APCS	Serum amyloid P-component
175	TETN_HUMAN	CLEC3B	Tetranectin	175	TETN_HUMAN	CLEC3B	Tetranectin	175	TRIPB_HUMAN	TRIP11	Thyroid receptor-interacting protein 11	175	SEPP1_HUMAN	SEPP1	Selenoprotein P
176	THBG_HUMAN	SERPINA7	Thyroxine-binding globulin	176	THBG_HUMAN	SERPINA7	Thyroxine-binding globulin	176	TSP1_HUMAN	THBS1	Thrombospondin-1	176	SHBG_HUMAN	SHBG	Sex hormone-binding globulin
177	THRB_HUMAN	F2	Prothrombin	177	THRB_HUMAN	F2	Prothrombin	177	TTHY_HUMAN	TTR	Transthyretin	177	TETN_HUMAN	CLEC3B	Tetranectin
178	TRFE_HUMAN	TF	Serotransferrin	178	TRFE_HUMAN	TF	Serotransferrin	178	VASN_HUMAN	VASN	Vasorin	178	THBG_HUMAN	SERPINA7	Thyroxine-binding globulin
179	TRIPB_HUMAN	TRIP11	Thyroid receptor-interacting protein 11	179	TRIPB_HUMAN	TRIP11	Thyroid receptor-interacting protein 11	179	VTDB_HUMAN	GC	Vitamin D-binding protein	179	THRB_HUMAN	F2	Prothrombin
180	TSP1_HUMAN	THBS1	Thrombospondin-1	180	TSP1_HUMAN	THBS1	Thrombospondin-1	180	VTNC_HUMAN	VTN	Vitronectin	180	TPC10_HUMAN	TRAPPC10	Trafficking protein particle complex subunit 10
181	TTHY_HUMAN	TTR	Transthyretin	181	TTHY_HUMAN	TTR	Transthyretin	181	VWF_HUMAN	VWF	von Willebrand factor	181	TRFE_HUMAN	TF	Serotransferrin
182	VASN_HUMAN	VASN	Vasorin	182	TUSC3_HUMAN	TUSC3	Tumor suppressor candidate 3	182	ZA2G_HUMAN	AZGP1	Zinc-alpha-2-glycoprotein	182	TSP1_HUMAN	THBS1	Thrombospondin-1
183	VTDB_HUMAN	GC	Vitamin D-binding protein	183	VASN_HUMAN	VASN	Vasorin	183	ZPI_HUMAN	SERPINA10	Protein Z-dependent protease inhibitor	183	TTHY_HUMAN	TTR	Transthyretin
184	VTNC_HUMAN	VTN	Vitronectin	184	VTDB_HUMAN	GC	Vitamin D-binding protein					184	VASN_HUMAN	VASN	Vasorin
185	VWF_HUMAN	VWF	von Willebrand factor	185	VTNC_HUMAN	VTN	Vitronectin					185	VCAM1_HUMAN	VCAM1	Vascular cell adhesion protein 1
186	ZA2G_HUMAN	AZGP1	Zinc-alpha-2-glycoprotein	186	VWF_HUMAN	VWF	von Willebrand factor					186	VTDB_HUMAN	GC	Vitamin D-binding protein
187	ZPI_HUMAN	SERPINA10	Protein Z-dependent protease inhibitor	187	ZA2G_HUMAN	AZGP1	Zinc-alpha-2-glycoprotein					187	VTNC_HUMAN	VTN	Vitronectin
				188	ZPI_HUMAN	SERPINA10	Protein Z-dependent protease inhibitor					188	VWF_HUMAN	VWF	von Willebrand factor
												189	ZA2G_HUMAN	AZGP1	Zinc-alpha-2-glycoprotein
												190	ZPI_HUMAN	SERPINA10	Protein Z-dependent protease inhibitor
		N/A: Not available
